# Supplementary material for: Atomically precise control of rotational dynamics in charged rare-earth complexes on a metal surface
Source: Nat Commun. 2022 Oct 22;13:6305. doi: 10.1038/s41467-022-33897-3 (PMC9588029; doi:10.1038/s41467-022-33897-3)
Supplement: Supplementary file 8 — Source Data [file 41467_2022_33897_MOESM8_ESM.xlsx]

## Sheet: Sheet1
Fig. 3b	Voltage (V)	dI/dV (a.u.)
	-3	0.40656
	-2.99412	0.40802
	-2.98824	0.40908
	-2.98237	0.4111
	-2.97649	0.41449
	-2.97061	0.41789
	-2.96473	0.42209
	-2.95885	0.42786
	-2.95298	0.43463
	-2.9471	0.44174
	-2.94122	0.45064
	-2.93534	0.46092
	-2.92947	0.47114
	-2.92359	0.48255
	-2.91771	0.49418
	-2.91183	0.50588
	-2.90595	0.51694
	-2.90008	0.5275
	-2.8942	0.53817
	-2.88832	0.54985
	-2.88244	0.56122
	-2.87656	0.57234
	-2.87069	0.58394
	-2.86481	0.59582
	-2.85893	0.60749
	-2.85305	0.61989
	-2.84718	0.63345
	-2.8413	0.64809
	-2.83542	0.66371
	-2.82954	0.67949
	-2.82366	0.69555
	-2.81779	0.71028
	-2.81191	0.72405
	-2.80603	0.73841
	-2.80015	0.75289
	-2.79427	0.76732
	-2.7884	0.78121
	-2.78252	0.79428
	-2.77664	0.80731
	-2.77076	0.8194
	-2.76488	0.83147
	-2.75901	0.84296
	-2.75313	0.85468
	-2.74725	0.86674
	-2.74137	0.87793
	-2.7355	0.88822
	-2.72962	0.89798
	-2.72374	0.90702
	-2.71786	0.91539
	-2.71198	0.92269
	-2.70611	0.92944
	-2.70023	0.93448
	-2.69435	0.93759
	-2.68847	0.93975
	-2.68259	0.94033
	-2.67672	0.93971
	-2.67084	0.93759
	-2.66496	0.93489
	-2.65908	0.93177
	-2.65321	0.92763
	-2.64733	0.92329
	-2.64145	0.91869
	-2.63557	0.91313
	-2.62969	0.90729
	-2.62382	0.90046
	-2.61794	0.89444
	-2.61206	0.88784
	-2.60618	0.88022
	-2.6003	0.87107
	-2.59443	0.8608
	-2.58855	0.84981
	-2.58267	0.83859
	-2.57679	0.82746
	-2.57091	0.81746
	-2.56504	0.80758
	-2.55916	0.79858
	-2.55328	0.78983
	-2.5474	0.78034
	-2.54153	0.77101
	-2.53565	0.76216
	-2.52977	0.75374
	-2.52389	0.74517
	-2.51801	0.73685
	-2.51214	0.7275
	-2.50626	0.71677
	-2.50038	0.70583
	-2.4945	0.69475
	-2.48862	0.6826
	-2.48275	0.67103
	-2.47687	0.65954
	-2.47099	0.64882
	-2.46511	0.63854
	-2.45924	0.62784
	-2.45336	0.6179
	-2.44748	0.60835
	-2.4416	0.59856
	-2.43572	0.58875
	-2.42985	0.57879
	-2.42397	0.56887
	-2.41809	0.55803
	-2.41221	0.5467
	-2.40633	0.53545
	-2.40046	0.52409
	-2.39458	0.51298
	-2.3887	0.50227
	-2.38282	0.49253
	-2.37694	0.4827
	-2.37107	0.47269
	-2.36519	0.46308
	-2.35931	0.45338
	-2.35343	0.44386
	-2.34756	0.43526
	-2.34168	0.42693
	-2.3358	0.41983
	-2.32992	0.4126
	-2.32404	0.40483
	-2.31817	0.3964
	-2.31229	0.38839
	-2.30641	0.38041
	-2.30053	0.37147
	-2.29465	0.36303
	-2.28878	0.35576
	-2.2829	0.34849
	-2.27702	0.34174
	-2.27114	0.33528
	-2.26527	0.32916
	-2.25939	0.32354
	-2.25351	0.3178
	-2.24763	0.31301
	-2.24175	0.30847
	-2.23588	0.30426
	-2.23	0.3002
	-2.22412	0.29637
	-2.21824	0.29282
	-2.21236	0.28919
	-2.20649	0.28498
	-2.20061	0.28141
	-2.19473	0.27801
	-2.18885	0.27546
	-2.18297	0.27223
	-2.1771	0.26923
	-2.17122	0.26695
	-2.16534	0.26512
	-2.15946	0.26345
	-2.15359	0.26188
	-2.14771	0.26043
	-2.14183	0.25876
	-2.13595	0.25716
	-2.13007	0.25494
	-2.1242	0.25292
	-2.11832	0.25004
	-2.11244	0.24708
	-2.10656	0.24399
	-2.10068	0.24167
	-2.09481	0.23928
	-2.08893	0.23655
	-2.08305	0.23426
	-2.07717	0.23169
	-2.0713	0.22917
	-2.06542	0.22625
	-2.05954	0.2239
	-2.05366	0.22186
	-2.04778	0.21866
	-2.04191	0.21587
	-2.03603	0.21301
	-2.03015	0.20997
	-2.02427	0.20669
	-2.01839	0.20336
	-2.01252	0.20039
	-2.00664	0.19748
	-2.00076	0.19474
	-1.99488	0.19173
	-1.98901	0.18862
	-1.98313	0.18516
	-1.97725	0.1821
	-1.97137	0.17938
	-1.96549	0.17658
	-1.95962	0.1735
	-1.95374	0.17096
	-1.94786	0.16888
	-1.94198	0.16717
	-1.9361	0.16458
	-1.93023	0.16212
	-1.92435	0.1596
	-1.91847	0.15706
	-1.91259	0.15425
	-1.90671	0.15189
	-1.90084	0.14968
	-1.89496	0.1475
	-1.88908	0.14515
	-1.8832	0.14276
	-1.87733	0.14035
	-1.87145	0.13762
	-1.86557	0.13475
	-1.85969	0.13197
	-1.85381	0.12943
	-1.84794	0.12747
	-1.84206	0.12498
	-1.83618	0.12238
	-1.8303	0.11952
	-1.82442	0.11662
	-1.81855	0.11376
	-1.81267	0.1106
	-1.80679	0.10788
	-1.80091	0.1049
	-1.79504	0.10204
	-1.78916	0.09916
	-1.78328	0.09707
	-1.7774	0.09509
	-1.77152	0.09302
	-1.76565	0.09132
	-1.75977	0.0903
	-1.75389	0.08912
	-1.74801	0.08762
	-1.74213	0.08606
	-1.73626	0.08413
	-1.73038	0.08225
	-1.7245	0.08048
	-1.71862	0.07942
	-1.71274	0.07859
	-1.70687	0.07763
	-1.70099	0.07646
	-1.69511	0.07497
	-1.68923	0.07337
	-1.68336	0.0713
	-1.67748	0.06948
	-1.6716	0.06785
	-1.66572	0.06681
	-1.65984	0.06554
	-1.65397	0.06375
	-1.64809	0.06153
	-1.64221	0.0594
	-1.63633	0.05733
	-1.63045	0.05501
	-1.62458	0.0539
	-1.6187	0.05298
	-1.61282	0.05209
	-1.60694	0.05091
	-1.60107	0.05011
	-1.59519	0.04945
	-1.58931	0.04876
	-1.58343	0.04846
	-1.57755	0.04852
	-1.57168	0.04892
	-1.5658	0.04879
	-1.55992	0.04825
	-1.55404	0.04758
	-1.54816	0.04706
	-1.54229	0.04632
	-1.53641	0.0459
	-1.53053	0.0458
	-1.52465	0.04577
	-1.51877	0.04546
	-1.5129	0.04423
	-1.50702	0.04301
	-1.50114	0.04193
	-1.49526	0.04077
	-1.48939	0.03993
	-1.48351	0.03931
	-1.47763	0.0389
	-1.47175	0.0381
	-1.46587	0.03708
	-1.46	0.03621
	-1.45412	0.03559
	-1.44824	0.03435
	-1.44236	0.03323
	-1.43648	0.03249
	-1.43061	0.0325
	-1.42473	0.03152
	-1.41885	0.03047
	-1.41297	0.02957
	-1.4071	0.02867
	-1.40122	0.02734
	-1.39534	0.02658
	-1.38946	0.02604
	-1.38358	0.02557
	-1.37771	0.02515
	-1.37183	0.02461
	-1.36595	0.02402
	-1.36007	0.02321
	-1.35419	0.02231
	-1.34832	0.02168
	-1.34244	0.02166
	-1.33656	0.02149
	-1.33068	0.02129
	-1.3248	0.02121
	-1.31893	0.02091
	-1.31305	0.02086
	-1.30717	0.02089
	-1.30129	0.02134
	-1.29542	0.02202
	-1.28954	0.02249
	-1.28366	0.02297
	-1.27778	0.02341
	-1.2719	0.02424
	-1.26603	0.02505
	-1.26015	0.0254
	-1.25427	0.02567
	-1.24839	0.02615
	-1.24251	0.0269
	-1.23664	0.02774
	-1.23076	0.02876
	-1.22488	0.02924
	-1.219	0.02939
	-1.21313	0.0298
	-1.20725	0.03059
	-1.20137	0.03169
	-1.19549	0.03255
	-1.18961	0.03316
	-1.18374	0.03381
	-1.17786	0.03458
	-1.17198	0.03436
	-1.1661	0.03418
	-1.16022	0.03521
	-1.15435	0.03611
	-1.14847	0.03689
	-1.14259	0.03714
	-1.13671	0.03787
	-1.13083	0.03855
	-1.12496	0.03822
	-1.11908	0.03797
	-1.1132	0.0381
	-1.10732	0.03811
	-1.10145	0.03781
	-1.09557	0.03784
	-1.08969	0.03801
	-1.08381	0.0386
	-1.07793	0.03871
	-1.07206	0.03857
	-1.06618	0.0388
	-1.0603	0.03882
	-1.05442	0.0389
	-1.04854	0.03915
	-1.04267	0.0394
	-1.03679	0.03931
	-1.03091	0.03867
	-1.02503	0.03901
	-1.01916	0.0394
	-1.01328	0.03928
	-1.0074	0.0395
	-1.00152	0.03965
	-0.99564	0.03951
	-0.98977	0.0389
	-0.98389	0.03934
	-0.97801	0.03963
	-0.97213	0.04074
	-0.96625	0.04167
	-0.96038	0.04187
	-0.9545	0.04264
	-0.94862	0.04319
	-0.94274	0.04394
	-0.93686	0.04439
	-0.93099	0.04469
	-0.92511	0.0453
	-0.91923	0.04606
	-0.91335	0.04648
	-0.90748	0.0472
	-0.9016	0.04799
	-0.89572	0.04862
	-0.88984	0.04925
	-0.88396	0.04919
	-0.87809	0.04871
	-0.87221	0.04851
	-0.86633	0.04838
	-0.86045	0.04848
	-0.85457	0.04825
	-0.8487	0.04802
	-0.84282	0.04813
	-0.83694	0.04838
	-0.83106	0.04865
	-0.82519	0.04822
	-0.81931	0.04793
	-0.81343	0.04779
	-0.80755	0.04722
	-0.80167	0.04633
	-0.7958	0.04575
	-0.78992	0.04658
	-0.78404	0.04646
	-0.77816	0.04593
	-0.77228	0.04497
	-0.76641	0.04505
	-0.76053	0.04487
	-0.75465	0.04456
	-0.74877	0.04437
	-0.74289	0.0442
	-0.73702	0.04383
	-0.73114	0.04309
	-0.72526	0.04253
	-0.71938	0.04161
	-0.71351	0.04123
	-0.70763	0.0408
	-0.70175	0.04044
	-0.69587	0.03938
	-0.68999	0.03802
	-0.68412	0.03715
	-0.67824	0.03702
	-0.67236	0.03665
	-0.66648	0.03608
	-0.6606	0.03535
	-0.65473	0.03518
	-0.64885	0.03508
	-0.64297	0.03458
	-0.63709	0.03379
	-0.63122	0.03286
	-0.62534	0.03248
	-0.61946	0.0323
	-0.61358	0.03209
	-0.6077	0.03153
	-0.60183	0.03123
	-0.59595	0.0313
	-0.59007	0.0307
	-0.58419	0.0301
	-0.57831	0.03036
	-0.57244	0.03099
	-0.56656	0.03063
	-0.56068	0.0304
	-0.5548	0.03007
	-0.54892	0.02986
	-0.54305	0.03003
	-0.53717	0.02977
	-0.53129	0.03
	-0.52541	0.02976
	-0.51954	0.02962
	-0.51366	0.02952
	-0.50778	0.02964
	-0.5019	0.02901
	-0.49602	0.02869
	-0.49015	0.02829
	-0.48427	0.02753
	-0.47839	0.02728
	-0.47251	0.02696
	-0.46663	0.02688
	-0.46076	0.02686
	-0.45488	0.02654
	-0.449	0.02635
	-0.44312	0.02621
	-0.43725	0.0265
	-0.43137	0.02704
	-0.42549	0.0272
	-0.41961	0.0273
	-0.41373	0.02733
	-0.40786	0.02741
	-0.40198	0.0277
	-0.3961	0.02776
	-0.39022	0.02863
	-0.38434	0.0289
	-0.37847	0.02866
	-0.37259	0.02864
	-0.36671	0.02899
	-0.36083	0.02977
	-0.35495	0.03044
	-0.34908	0.03119
	-0.3432	0.03129
	-0.33732	0.03123
	-0.33144	0.03117
	-0.32557	0.03139
	-0.31969	0.03169
	-0.31381	0.03205
	-0.30793	0.03218
	-0.30205	0.03253
	-0.29618	0.03222
	-0.2903	0.0325
	-0.28442	0.03346
	-0.27854	0.03429
	-0.27266	0.03506
	-0.26679	0.03555
	-0.26091	0.03612
	-0.25503	0.03652
	-0.24915	0.03672
	-0.24328	0.03715
	-0.2374	0.03767
	-0.23152	0.03801
	-0.22564	0.03769
	-0.21976	0.03721
	-0.21389	0.03709
	-0.20801	0.03749
	-0.20213	0.03744
	-0.19625	0.03804
	-0.19037	0.03821
	-0.1845	0.03921
	-0.17862	0.03988
	-0.17274	0.04045
	-0.16686	0.04106
	-0.16098	0.04091
	-0.15511	0.0406
	-0.14923	0.0399
	-0.14335	0.03958
	-0.13747	0.03958
	-0.1316	0.03924
	-0.12572	0.03908
	-0.11984	0.03887
	-0.11396	0.0385
	-0.10808	0.03774
	-0.10221	0.03697
	-0.09633	0.03685
	-0.09045	0.03669
	-0.08457	0.03631
	-0.07869	0.03518
	-0.07282	0.03435
	-0.06694	0.033
	-0.06106	0.03202
	-0.05518	0.03125
	-0.04931	0.03062
	-0.04343	0.02946
	-0.03755	0.02833
	-0.03167	0.02708
	-0.02579	0.02645
	-0.01992	0.0259
	-0.01404	0.02568
	-0.00816	0.02574
	-0.00228	0.02585
	0.0036	0.02555
	0.00947	0.02544
	0.01535	0.02507
	0.02123	0.02475
	0.02711	0.02448
	0.03298	0.02417
	0.03886	0.02411
	0.04474	0.02427
	0.05062	0.02477
	0.0565	0.02487
	0.06237	0.02492
	0.06825	0.02505
	0.07413	0.02501
	0.08001	0.02538
	0.08589	0.0258
	0.09176	0.02607
	0.09764	0.02633
	0.10352	0.02703
	0.1094	0.02733
	0.11528	0.02746
	0.12115	0.02724
	0.12703	0.02763
	0.13291	0.0284
	0.13879	0.02824
	0.14466	0.02813
	0.15054	0.02809
	0.15642	0.02849
	0.1623	0.02841
	0.16818	0.02826
	0.17405	0.02849
	0.17993	0.02891
	0.18581	0.02887
	0.19169	0.0289
	0.19757	0.02911
	0.20344	0.0294
	0.20932	0.03009
	0.2152	0.03046
	0.22108	0.03103
	0.22695	0.03123
	0.23283	0.03186
	0.23871	0.03263
	0.24459	0.03285
	0.25047	0.03256
	0.25634	0.03248
	0.26222	0.03268
	0.2681	0.033
	0.27398	0.03329
	0.27986	0.03316
	0.28573	0.03362
	0.29161	0.03383
	0.29749	0.03429
	0.30337	0.03416
	0.30925	0.03419
	0.31512	0.03395
	0.321	0.03396
	0.32688	0.03363
	0.33276	0.03319
	0.33863	0.03312
	0.34451	0.0331
	0.35039	0.033
	0.35627	0.03279
	0.36215	0.03305
	0.36802	0.03376
	0.3739	0.03391
	0.37978	0.03391
	0.38566	0.03406
	0.39154	0.03481
	0.39741	0.03562
	0.40329	0.03619
	0.40917	0.03606
	0.41505	0.03569
	0.42092	0.03574
	0.4268	0.03599
	0.43268	0.03606
	0.43856	0.03605
	0.44444	0.03631
	0.45031	0.03701
	0.45619	0.03724
	0.46207	0.03732
	0.46795	0.03717
	0.47383	0.03721
	0.4797	0.03777
	0.48558	0.03762
	0.49146	0.03768
	0.49734	0.03772
	0.50322	0.03808
	0.50909	0.03842
	0.51497	0.0384
	0.52085	0.03854
	0.52673	0.03917
	0.5326	0.03934
	0.53848	0.03961
	0.54436	0.04001
	0.55024	0.04065
	0.55612	0.04097
	0.56199	0.04148
	0.56787	0.04194
	0.57375	0.04273
	0.57963	0.04412
	0.58551	0.04556
	0.59138	0.0464
	0.59726	0.04725
	0.60314	0.04778
	0.60902	0.04851
	0.61489	0.05031
	0.62077	0.05208
	0.62665	0.05375
	0.63253	0.05546
	0.63841	0.05727
	0.64428	0.05884
	0.65016	0.06012
	0.65604	0.06158
	0.66192	0.06283
	0.6678	0.06445
	0.67367	0.06667
	0.67955	0.0682
	0.68543	0.06976
	0.69131	0.07184
	0.69719	0.07407
	0.70306	0.0764
	0.70894	0.07909
	0.71482	0.08127
	0.7207	0.08301
	0.72657	0.08477
	0.73245	0.08757
	0.73833	0.09
	0.74421	0.09252
	0.75009	0.0953
	0.75596	0.09841
	0.76184	0.10126
	0.76772	0.10408
	0.7736	0.10718
	0.77948	0.11037
	0.78535	0.11343
	0.79123	0.11639
	0.79711	0.11996
	0.80299	0.12402
	0.80886	0.12809
	0.81474	0.1317
	0.82062	0.13576
	0.8265	0.13994
	0.83238	0.14413
	0.83825	0.14772
	0.84413	0.15168
	0.85001	0.15578
	0.85589	0.15959
	0.86177	0.16339
	0.86764	0.16737
	0.87352	0.17028
	0.8794	0.17366
	0.88528	0.17771
	0.89116	0.18158
	0.89703	0.1853
	0.90291	0.18847
	0.90879	0.19089
	0.91467	0.19394
	0.92054	0.19738
	0.92642	0.20026
	0.9323	0.20259
	0.93818	0.20555
	0.94406	0.20761
	0.94993	0.20974
	0.95581	0.21184
	0.96169	0.21368
	0.96757	0.21574
	0.97345	0.21775
	0.97932	0.21951
	0.9852	0.22208
	0.99108	0.22531
	0.99696	0.22803
	1.00283	0.23042
	1.00871	0.23263
	1.01459	0.23496
	1.02047	0.23725
	1.02635	0.23993
	1.03222	0.24227
	1.0381	0.24444
	1.04398	0.24668
	1.04986	0.24825
	1.05574	0.25009
	1.06161	0.25192
	1.06749	0.25362
	1.07337	0.25553
	1.07925	0.25826
	1.08513	0.26086
	1.091	0.26296
	1.09688	0.26515
	1.10276	0.26648
	1.10864	0.26787
	1.11451	0.26923
	1.12039	0.27067
	1.12627	0.27242
	1.13215	0.27392
	1.13803	0.27443
	1.1439	0.27533
	1.14978	0.27598
	1.15566	0.27629
	1.16154	0.27698
	1.16742	0.27775
	1.17329	0.27875
	1.17917	0.28022
	1.18505	0.2815
	1.19093	0.28195
	1.1968	0.28274
	1.20268	0.28273
	1.20856	0.28305
	1.21444	0.2834
	1.22032	0.28351
	1.22619	0.28315
	1.23207	0.2831
	1.23795	0.28277
	1.24383	0.28215
	1.24971	0.2811
	1.25558	0.28025
	1.26146	0.28002
	1.26734	0.28012
	1.27322	0.28032
	1.2791	0.27978
	1.28497	0.27925
	1.29085	0.27899
	1.29673	0.27861
	1.30261	0.27816
	1.30848	0.27768
	1.31436	0.27732
	1.32024	0.27596
	1.32612	0.27402
	1.332	0.27231
	1.33787	0.27028
	1.34375	0.26823
	1.34963	0.26642
	1.35551	0.26575
	1.36139	0.26538
	1.36726	0.26552
	1.37314	0.26509
	1.37902	0.26436
	1.3849	0.26371
	1.39077	0.26219
	1.39665	0.25969
	1.40253	0.25813
	1.40841	0.25631
	1.41429	0.25497
	1.42016	0.25331
	1.42604	0.25158
	1.43192	0.24962
	1.4378	0.24842
	1.44368	0.24718
	1.44955	0.2473
	1.45543	0.24735
	1.46131	0.24685
	1.46719	0.24683
	1.47307	0.24683
	1.47894	0.24673
	1.48482	0.2462
	1.4907	0.24575
	1.49658	0.24443
	1.50245	0.24339
	1.50833	0.24203
	1.51421	0.24045
	1.52009	0.23958
	1.52597	0.23902
	1.53184	0.23775
	1.53772	0.23749
	1.5436	0.23764
	1.54948	0.23817
	1.55536	0.23845
	1.56123	0.23812
	1.56711	0.23725
	1.57299	0.23595
	1.57887	0.23475
	1.58474	0.23333
	1.59062	0.23225
	1.5965	0.23112
	1.60238	0.22957
	1.60826	0.22809
	1.61413	0.22611
	1.62001	0.22497
	1.62589	0.2244
	1.63177	0.22404
	1.63765	0.22368
	1.64352	0.22338
	1.6494	0.22234
	1.65528	0.22241
	1.66116	0.22219
	1.66704	0.22119
	1.67291	0.22045
	1.67879	0.21983
	1.68467	0.21889
	1.69055	0.21727
	1.69642	0.21695
	1.7023	0.2162
	1.70818	0.21534
	1.71406	0.21453
	1.71994	0.21394
	1.72581	0.2129
	1.73169	0.21223
	1.73757	0.21183
	1.74345	0.21193
	1.74933	0.21184
	1.7552	0.21104
	1.76108	0.21007
	1.76696	0.20874
	1.77284	0.20744
	1.77871	0.20581
	1.78459	0.20409
	1.79047	0.20229
	1.79635	0.20026
	1.80223	0.19856
	1.8081	0.19711
	1.81398	0.19605
	1.81986	0.19481
	1.82574	0.19361
	1.83162	0.19254
	1.83749	0.19163
	1.84337	0.19082
	1.84925	0.19005
	1.85513	0.1884
	1.86101	0.18706
	1.86688	0.18561
	1.87276	0.184
	1.87864	0.1825
	1.88452	0.18095
	1.89039	0.17958
	1.89627	0.17706
	1.90215	0.1749
	1.90803	0.17292
	1.91391	0.17153
	1.91978	0.16956
	1.92566	0.16845
	1.93154	0.16754
	1.93742	0.16614
	1.9433	0.16416
	1.94917	0.16218
	1.95505	0.16002
	1.96093	0.15771
	1.96681	0.15564
	1.97268	0.1546
	1.97856	0.15334
	1.98444	0.15127
	1.99032	0.14916
	1.9962	0.14766
	2.00207	0.14617
	2.00795	0.14509
	2.01383	0.14426
	2.01971	0.14402
	2.02559	0.14379
	2.03146	0.14317
	2.03734	0.14213
	2.04322	0.14131
	2.0491	0.14058
	2.05497	0.13953
	2.06085	0.13798
	2.06673	0.13615
	2.07261	0.13534
	2.07849	0.13435
	2.08436	0.133
	2.09024	0.13115
	2.09612	0.12977
	2.102	0.12823
	2.10788	0.12743
	2.11375	0.12607
	2.11963	0.1253
	2.12551	0.12424
	2.13139	0.12305
	2.13727	0.12191
	2.14314	0.12088
	2.14902	0.11958
	2.1549	0.1187
	2.16078	0.11826
	2.16665	0.1175
	2.17253	0.11639
	2.17841	0.11529
	2.18429	0.11463
	2.19017	0.11376
	2.19604	0.11327
	2.20192	0.11336
	2.2078	0.11337
	2.21368	0.11354
	2.21956	0.1135
	2.22543	0.11274
	2.23131	0.11221
	2.23719	0.11173
	2.24307	0.11103
	2.24894	0.11061
	2.25482	0.11002
	2.2607	0.11005
	2.26658	0.11037
	2.27246	0.10962
	2.27833	0.10865
	2.28421	0.10786
	2.29009	0.10758
	2.29597	0.10756
	2.30185	0.10802
	2.30772	0.10818
	2.3136	0.10889
	2.31948	0.10902
	2.32536	0.10857
	2.33124	0.10758
	2.33711	0.10714
	2.34299	0.10666
	2.34887	0.10669
	2.35475	0.10669
	2.36062	0.10609
	2.3665	0.10595
	2.37238	0.10521
	2.37826	0.10492
	2.38414	0.10492
	2.39001	0.10586
	2.39589	0.10706
	2.40177	0.10764
	2.40765	0.10798
	2.41353	0.10819
	2.4194	0.10772
	2.42528	0.10825
	2.43116	0.10902
	2.43704	0.10902
	2.44291	0.10917
	2.44879	0.10994
	2.45467	0.11024
	2.46055	0.11088
	2.46643	0.11168
	2.4723	0.11298
	2.47818	0.11407
	2.48406	0.11592
	2.48994	0.11759
	2.49582	0.11933
	2.50169	0.12152
	2.50757	0.12299
	2.51345	0.12391
	2.51933	0.12512
	2.52521	0.12667
	2.53108	0.1286
	2.53696	0.12983
	2.54284	0.13087
	2.54872	0.13125
	2.55459	0.13196
	2.56047	0.13352
	2.56635	0.13462
	2.57223	0.13656
	2.57811	0.13777
	2.58398	0.13942
	2.58986	0.14083
	2.59574	0.14204
	2.60162	0.14366
	2.6075	0.14557
	2.61337	0.14728
	2.61925	0.14956
	2.62513	0.15031
	2.63101	0.15079
	2.63688	0.15328
	2.64276	0.15607
	2.64864	0.1578
	2.65452	0.16047
	2.6604	0.16346
	2.66627	0.16668
	2.67215	0.16904
	2.67803	0.17206
	2.68391	0.17589
	2.68979	0.18015
	2.69566	0.18444
	2.70154	0.18872
	2.70742	0.19286
	2.7133	0.19721
	2.71918	0.20083
	2.72505	0.2046
	2.73093	0.20949
	2.73681	0.21489
	2.74269	0.22065
	2.74856	0.2271
	2.75444	0.23349
	2.76032	0.23981
	2.7662	0.24695
	2.77208	0.2545
	2.77795	0.26351
	2.78383	0.27292
	2.78971	0.28328
	2.79559	0.29445
	2.80147	0.30545
	2.80734	0.31632
	2.81322	0.32788
	2.8191	0.3408
	2.82498	0.35534
	2.83085	0.3709
	2.83673	0.38746
	2.84261	0.40449
	2.84849	0.42295
	2.85437	0.44223
	2.86024	0.46266
	2.86612	0.48324
	2.872	0.50561

## Sheet: Sheet2
Fig. 3c		E-EF (eV)	PDOS (a.u.)
		-3.49163	0.71387
		-3.46562	0.74596
		-3.43961	0.77541
		-3.41361	0.80223
		-3.3876	0.82641
		-3.36159	0.84794
		-3.33558	0.86685
		-3.30957	0.88311
		-3.28356	0.89674
		-3.25756	0.90772
		-3.23155	0.91607
		-3.20554	0.92179
		-3.17953	0.92486
		-3.15352	0.9253
		-3.12751	0.9231
		-3.10151	0.91826
		-3.0755	0.90613
		-3.04949	0.89133
		-3.02348	0.87413
		-2.99747	0.85488
		-2.97146	0.83402
		-2.94546	0.81194
		-2.91945	0.78818
		-2.89344	0.76294
		-2.86743	0.73671
		-2.84142	0.71002
		-2.81541	0.68354
		-2.7894	0.65763
		-2.7634	0.63199
		-2.73739	0.60669
		-2.71138	0.58185
		-2.68537	0.5575
		-2.65936	0.53281
		-2.63335	0.50772
		-2.60735	0.48242
		-2.58134	0.4571
		-2.55533	0.43189
		-2.52932	0.40637
		-2.50331	0.38058
		-2.4773	0.35472
		-2.4513	0.32897
		-2.42529	0.30348
		-2.39928	0.27835
		-2.37327	0.25392
		-2.34726	0.2304
		-2.32125	0.20798
		-2.29524	0.18682
		-2.26924	0.16672
		-2.24323	0.14771
		-2.21722	0.12988
		-2.19121	0.11334
		-2.1652	0.09812
		-2.13919	0.08459
		-2.11319	0.07315
		-2.08718	0.06389
		-2.06117	0.05683
		-2.03516	0.05202
		-2.00915	0.04944
		-1.98314	0.04829
		-1.95714	0.04822
		-1.93113	0.04883
		-1.90512	0.04972
		-1.87911	0.05056
		-1.8531	0.05171
		-1.82709	0.05296
		-1.80108	0.05407
		-1.77508	0.05479
		-1.74907	0.0548
		-1.72306	0.05441
		-1.69705	0.05359
		-1.67104	0.05233
		-1.64503	0.05058
		-1.61903	0.0483
		-1.59302	0.04564
		-1.56701	0.04259
		-1.541	0.03917
		-1.51499	0.03537
		-1.48898	0.03119
		-1.46298	0.02699
		-1.43697	0.02288
		-1.41096	0.01897
		-1.38495	0.01538
		-1.35894	0.01223
		-1.33293	0.00938
		-1.30692	0.00689
		-1.28092	0.0048
		-1.25491	0.00316
		-1.2289	0.00203
		-1.20289	0.00122
		-1.17688	0.000667821
		-1.15087	0.000340746
		-1.12487	0.000195559
		-1.09886	0.000185521
		-1.07285	0.000271367
		-1.04684	0.000403311
		-1.02083	0.00052323
		-0.99482	0.000567741
		-0.96882	0.000468166
		-0.94281	0.00033476
		-0.9168	0.000225188
		-0.89079	0.000136839
		-0.86478	6.65957e-05
		-0.83877	1.08365e-05
		-0.81277	-2.94517e-05
		-0.78676	-5.43013e-05
		-0.76075	-6.63458e-05
		-0.73474	-6.85779e-05
		-0.70873	-6.43724e-05
		-0.68272	-5.50334e-05
		-0.65671	-4.18647e-05
		-0.63071	-2.78863e-05
		-0.6047	-1.64009e-05
		-0.57869	-1.098e-05
		-0.55268	-9.04373e-06
		-0.52667	-6.37899e-06
		-0.50066	-3.56249e-06
		-0.47466	-1.22064e-06
		-0.44865	-2.96042e-08
		-0.42264	3.99059e-07
		-0.39663	1.10791e-06
		-0.37062	2.05751e-06
		-0.34461	3.20509e-06
		-0.31861	4.50454e-06
		-0.2926	6.03738e-06
		-0.26659	7.70802e-06
		-0.24058	9.41535e-06
		-0.21457	1.10582e-05
		-0.18856	1.25356e-05
		-0.16255	1.36798e-05
		-0.13655	1.45676e-05
		-0.11054	1.51992e-05
		-0.08453	1.55745e-05
		-0.05852	1.56934e-05
		-0.03251	1.55561e-05
		-0.0065	1.51625e-05
		0.0195	1.45125e-05
		0.04551	1.36063e-05
		0.07152	1.24437e-05
		0.09753	8.44548e-06
		0.12354	1.93394e-06
		0.14955	-5.89078e-06
		0.17555	-1.39086e-05
		0.20156	-2.10796e-05
		0.22757	-0.000256255
		0.25358	-0.00073172
		0.27959	-0.00134
		0.3056	-0.00197
		0.33161	-0.00253
		0.35761	-0.00388
		0.38362	-0.00612
		0.40963	-0.0087
		0.43564	-0.01107
		0.46165	-0.01276
		0.48766	-0.01277
		0.51366	-0.01049
		0.53967	-0.00591
		0.56568	0.000973433
		0.59169	0.01015
		0.6177	0.0219
		0.64371	0.03637
		0.66971	0.05326
		0.69572	0.07224
		0.72173	0.09301
		0.74774	0.11601
		0.77375	0.1416
		0.79976	0.16884
		0.82577	0.19685
		0.85177	0.22478
		0.87778	0.25152
		0.90379	0.27592
		0.9298	0.29751
		0.95581	0.31585
		0.98182	0.3305
		1.00782	0.34097
		1.03383	0.34698
		1.05984	0.34851
		1.08585	0.34545
		1.11186	0.3377
		1.13787	0.32516
		1.16387	0.30892
		1.18988	0.29015
		1.21589	0.26952
		1.2419	0.24775
		1.26791	0.22558
		1.29392	0.20295
		1.31992	0.18
		1.34593	0.15731
		1.37194	0.13548
		1.39795	0.11513
		1.42396	0.09644
		1.44997	0.07949
		1.47598	0.0647
		1.50198	0.0525
		1.52799	0.04332
		1.554	0.03646
		1.58001	0.03077
		1.60602	0.02598
		1.63203	0.0218
		1.65803	0.01789
		1.68404	0.01428
		1.71005	0.01136
		1.73606	0.00899
		1.76207	0.00705
		1.78808	0.00538
		1.81408	0.00378
		1.84009	0.00244
		1.8661	0.00135
		1.89211	0.000455398
		1.91812	-0.000296082
		1.94413	-0.00118
		1.97014	-0.002
		1.99614	-0.00267
		2.02215	-0.00312
		2.04816	-0.00328
		2.07417	-0.00283
		2.10018	-0.00154
		2.12619	0.000532148
		2.15219	0.00334
		2.1782	0.00684
		2.20421	0.01115
		2.23022	0.01623
		2.25623	0.02192
		2.28224	0.02807
		2.30824	0.03453
		2.33425	0.04134
		2.36026	0.04844
		2.38627	0.05562
		2.41228	0.06267
		2.43829	0.0694
		2.4643	0.07544
		2.4903	0.08058
		2.51631	0.08475
		2.54232	0.08787
		2.56833	0.08987
		2.59434	0.09068
		2.62035	0.09043
		2.64635	0.08915
		2.67236	0.08688
		2.69837	0.08362
		2.72438	0.07938
		2.75039	0.07452
		2.7764	0.0693
		2.8024	0.06396
		2.82841	0.05872
		2.85442	0.05356
		2.88043	0.04803
		2.90644	0.04244
		2.93245	0.03716
		2.95846	0.03253
		2.98446	0.02894
		3.01047	0.02653
		3.03648	0.02539
		3.06249	0.02564
		3.0885	0.02739
		3.11451	0.03122
		3.14051	0.03614
		3.16652	0.04216
		3.19253	0.04928
		3.21854	0.05749
		3.24455	0.06681
		3.27056	0.07722
		3.29656	0.08873
		3.32257	0.10134
		3.34858	0.11504
		3.37459	0.12985
		3.4006	0.14575
		3.42661	0.16275
		3.45261	0.18085
		3.47862	0.20004

## Sheet: Sheet3
Fig. 3d		E-EF (eV)	C1(Up)	C1(Dn)	N1(Up)	N1(Dn)	H1(Up)	H1(Dn)	O1(Up)	O1(Dn)	Eu1(Up)	Eu1(Dn)
		-9.9405	0.0192	-0.0192	0.1253	-0.1253	0.0003	-0.0003	0.0969	-0.0969	0.0546	-0.0546
		-9.8087	0.0799	-0.0799	0.0461	-0.0461	0.0007	-0.0007	0.0334	-0.0334	0.0448	-0.0448
		-9.677	0.0979	-0.0979	0.0515	-0.0515	0.0021	-0.0021	0.0385	-0.0386	0.0519	-0.0519
		-9.5452	0.0301	-0.0301	0.075	-0.075	0.0077	-0.0077	0.0693	-0.0693	0.0453	-0.0453
		-9.4135	0.0088	-0.0088	0.0281	-0.0281	0.003	-0.003	0.0265	-0.0265	0.0155	-0.0155
		-9.2817	0.0004	-0.0004	0.0014	-0.0014	0.0001	-0.0001	0.0019	-0.0019	0.0164	-0.0164
		-9.15	0.001	-0.001	0.0012	-0.0012	0.0001	-0.0001	0.0031	-0.0031	0.0305	-0.0305
		-9.0182	0.0131	-0.0131	0.0137	-0.0137	0.0008	-0.0008	0.019	-0.019	0.1564	-0.1564
		-8.8865	0.188	-0.188	0.2401	-0.2401	0.0278	-0.0278	0.0852	-0.0852	0.1223	-0.1223
		-8.7547	0.4785	-0.4785	0.4397	-0.4397	0.2736	-0.2736	0.1955	-0.1955	0.0449	-0.0449
		-8.623	0.3098	-0.3098	0.1374	-0.1374	0.3179	-0.3179	0.1496	-0.1496	0.056	-0.056
		-8.4912	0.1693	-0.1693	0.0773	-0.0773	0.1261	-0.1261	0.4144	-0.4144	0.1569	-0.1569
		-8.3595	0.0446	-0.0447	0.063	-0.063	0.0368	-0.0368	0.5848	-0.5848	0.1736	-0.1736
		-8.2277	0.0246	-0.0246	0.0507	-0.0507	0.026	-0.026	0.2273	-0.2273	0.1323	-0.1323
		-8.096	0.0258	-0.0258	0.0712	-0.0712	0.0467	-0.0467	0.2529	-0.2529	0.0899	-0.0899
		-7.9642	0.0263	-0.0263	0.08	-0.08	0.0407	-0.0407	0.2059	-0.2059	0.0926	-0.0926
		-7.8325	0.1498	-0.1498	0.3317	-0.3317	0.1014	-0.1014	0.1844	-0.1844	0.1822	-0.1822
		-7.7008	0.1513	-0.1513	0.2558	-0.2558	0.0969	-0.0969	0.1191	-0.1191	0.1415	-0.1415
		-7.569	0.022	-0.022	0.0763	-0.0763	0.0073	-0.0073	0.019	-0.019	0.1295	-0.1295
		-7.4373	0.0165	-0.0165	0.0677	-0.0677	0.0006	-0.0006	0.0229	-0.0229	0.1221	-0.1221
		-7.3055	0.0201	-0.0201	0.0722	-0.0722	0.0009	-0.0009	0.0582	-0.0582	0.208	-0.208
		-7.1738	0.0286	-0.0286	0.0444	-0.0444	0.0041	-0.0041	0.1531	-0.1531	0.2418	-0.2418
		-7.042	0.0876	-0.0876	0.0784	-0.0784	0.0228	-0.0228	0.3716	-0.3716	0.214	-0.214
		-6.9103	0.0869	-0.0869	0.1419	-0.1419	0.0243	-0.0243	0.2723	-0.2723	0.1572	-0.1572
		-6.7785	0.1435	-0.1435	0.2429	-0.2429	0.0389	-0.0389	0.2534	-0.2534	0.2732	-0.2732
		-6.6468	0.1612	-0.1612	0.1739	-0.1739	0.1012	-0.1012	0.4021	-0.4021	0.3131	-0.3131
		-6.515	0.1491	-0.1491	0.1553	-0.1553	0.1016	-0.1016	0.2691	-0.2691	0.1749	-0.1749
		-6.3833	0.1193	-0.1193	0.0552	-0.0552	0.0686	-0.0686	0.4105	-0.4105	0.127	-0.127
		-6.2515	0.0628	-0.0628	0.0297	-0.0297	0.0472	-0.0472	0.2733	-0.2733	0.125	-0.125
		-6.1198	0.0441	-0.0441	0.0198	-0.0198	0.0328	-0.0328	0.1157	-0.1157	0.0424	-0.0424
		-5.988	0.0797	-0.0797	0.0462	-0.0462	0.0187	-0.0187	0.3032	-0.3032	0.0867	-0.0867
		-5.8563	0.1896	-0.1896	0.1385	-0.1385	0.0107	-0.0107	0.4716	-0.4716	0.1803	-0.1803
		-5.7245	0.3265	-0.3265	0.1378	-0.1378	0.0149	-0.0149	0.3888	-0.3888	0.1452	-0.1452
		-5.5928	0.1758	-0.1758	0.0604	-0.0604	0.0153	-0.0153	0.3133	-0.3133	0.0842	-0.0842
		-5.461	0.2925	-0.2925	0.1431	-0.1431	0.1323	-0.1323	0.2775	-0.2775	0.0878	-0.0878
		-5.3293	0.3794	-0.3794	0.2643	-0.2643	0.2071	-0.2071	0.2057	-0.2057	0.116	-0.116
		-5.1976	0.0925	-0.0925	0.0835	-0.0835	0.0519	-0.0519	0.0434	-0.0434	0.068	-0.068
		-5.0658	0.0162	-0.0162	0.0273	-0.0273	0.0019	-0.0019	0.0143	-0.0143	0.0241	-0.0241
		-4.9341	0.0973	-0.0973	0.1624	-0.1624	0.0029	-0.0029	0.0532	-0.0532	0.0539	-0.0539
		-4.8023	0.0785	-0.0785	0.1334	-0.1334	0.0039	-0.0039	0.0425	-0.0425	0.0626	-0.0626
		-4.6706	0.0666	-0.0666	0.0711	-0.0711	0.0039	-0.0039	0.0206	-0.0206	0.0748	-0.0748
		-4.5388	0.0589	-0.0589	0.0532	-0.0532	0.0013	-0.0013	0.0118	-0.0118	0.0654	-0.0654
		-4.4071	0.0189	-0.0189	0.016	-0.016	0.0001	-0.0001	0.0028	-0.0028	0.0342	-0.0342
		-4.2753	0.0176	-0.0176	0.004	-0.004	0	0	0.0039	-0.0039	0.0133	-0.0133
		-4.1436	0.1409	-0.1409	0.0258	-0.0258	0.0002	-0.0002	0.0356	-0.0356	0.0937	-0.0937
		-4.0118	0.1013	-0.1013	0.0303	-0.0303	0.0008	-0.0008	0.0472	-0.0472	0.2751	-0.2751
		-3.8801	0.1564	-0.1564	0.1201	-0.1201	0.0063	-0.0063	0.0462	-0.0462	0.133	-0.133
		-3.7483	0.3258	-0.3258	0.3232	-0.3232	0.0099	-0.0099	0.0632	-0.0632	0.1874	-0.1874
		-3.6166	0.2227	-0.2227	0.2951	-0.2951	0.0069	-0.0069	0.1813	-0.1813	0.2388	-0.2388
		-3.4848	0.0461	-0.0461	0.2624	-0.2624	0.0127	-0.0127	0.4445	-0.4445	0.3387	-0.3387
		-3.3531	0.0503	-0.0503	1.0982	-1.0982	0.0328	-0.0328	0.4344	-0.4344	0.5172	-0.5172
		-3.2213	0.053	-0.053	0.8579	-0.8579	0.0219	-0.0219	0.433	-0.433	0.6351	-0.6351
		-3.0896	0.0228	-0.0228	0.5155	-0.5155	0.0139	-0.0139	0.4968	-0.4968	0.5252	-0.5252
		-2.9578	0.032	-0.032	0.1347	-0.1347	0.0044	-0.0044	1.2496	-1.2496	0.5484	-0.5484
		-2.8261	0.0256	-0.0256	0.0614	-0.0614	0.0023	-0.0023	0.9095	-0.9095	0.4012	-0.4012
		-2.6944	0.0149	-0.0149	0.0351	-0.0351	0.0011	-0.0011	0.3493	-0.3493	0.3359	-0.3359
		-2.5626	0.021	-0.021	0.0878	-0.0878	0.0011	-0.0011	0.9016	-0.9016	0.256	-0.256
		-2.4309	0.0071	-0.0071	0.0506	-0.0506	0.0004	-0.0004	0.4071	-0.4071	0.0945	-0.0945
		-2.2991	0.0019	-0.0019	0.0154	-0.0154	0.0003	-0.0003	0.0616	-0.0616	0.1287	-0.1287
		-2.1674	0.0021	-0.0021	0.0268	-0.0268	0.0012	-0.0012	0.0601	-0.0601	0.1612	-0.1612
		-2.0356	0.0002	-0.0002	0.0082	-0.0082	0.0007	-0.0007	0.0086	-0.0086	0.0232	-0.0232
		-1.9039	0.001	-0.001	0.0098	-0.0098	0.0001	-0.0001	0.0045	-0.0045	0.0183	-0.0183
		-1.7721	0.0122	-0.0122	0.1152	-0.1152	0.0013	-0.0013	0.0232	-0.0232	0.0265	-0.0265
		-1.6404	0.0109	-0.0109	0.1072	-0.1072	0.0013	-0.0013	0.0232	-0.0232	0.024	-0.024
		-1.5086	0.0007	-0.0007	0.0071	-0.0071	0	0	0.0025	-0.0025	0.0064	-0.0064
		-1.3769	0.0002	-0.0002	0.0001	-0.0001	0	0	0.0026	-0.0026	0.008	-0.008
		-1.2451	0	0	0.0001	-0.0001	0	0	0.0017	-0.0017	0.0067	-0.0067
		-1.1134	0	0	0	0	0	0	0.0003	-0.0003	0.0012	-0.0012
		-0.9816	0	0	0	0	0	0	0	0	0.0001	-0.0001
		-0.8499	0	0	0	0	0	0	0	0	0.0001	-0.0001
		-0.7181	0	0	0	0	0	0	0	0	0	0
		-0.5864	0	0	0	0	0	0	0	0	0	0
		-0.4546	0	0	0	0	0	0	0	0	0	0
		-0.3229	0	0	0	0	0	0	0	0	0	0
		-0.1912	0	0	0	0	0	0	0	0	0	0
		-0.0594	0	0	0	0	0	0	0	0	0.0001	-0.0001
		0.0723	0	0	0	0	0	0	0	0	0	0
		0.2041	0	0	0	0	0	0	0	0	0	0
		0.3358	0	0	0	0	0	0	0	0	0	0
		0.4676	0	0	0	0	0	0	0	0	0	0
		0.5993	0	0	0	0	0	0	0	0	0	0
		0.7311	0.0009	-0.0009	0.0013	-0.0013	0	0	0.0001	-0.0001	0.0002	-0.0002
		0.8628	0.0848	-0.0848	0.121	-0.121	0.0004	-0.0004	0.0147	-0.0147	0.0222	-0.0222
		0.9946	0.4628	-0.4628	0.661	-0.661	0.0019	-0.0019	0.0812	-0.0812	0.1241	-0.1241
		1.1263	0.1848	-0.1848	0.2637	-0.2637	0.0036	-0.0036	0.0677	-0.0677	0.1018	-0.1018
		1.2581	0.0125	-0.0125	0.0255	-0.0255	0.014	-0.014	0.1718	-0.1718	0.1513	-0.1513
		1.3898	0.0034	-0.0034	0.0113	-0.0113	0.0049	-0.0049	0.0622	-0.0622	0.1025	-0.1025
		1.5216	0.0003	-0.0003	0.0019	-0.0019	0.0001	-0.0001	0.0024	-0.0024	0.0458	-0.0458
		1.6533	0.0001	-0.0001	0.001	-0.001	0	0	0.0011	-0.0011	0.0415	-0.0415
		1.7851	0	0	0.0001	-0.0001	0	0	0	0	0.0039	-0.0039
		1.9168	0	0	0	0	0	0	0	0	0	0
		2.0486	0	0	0	0	0	0	0	0	0	0
		2.1803	0	0	0	0	0	0	0.0001	-0.0001	0	0
		2.312	0.0007	-0.0007	0.0002	-0.0002	0	0	0.0014	-0.0014	0.0004	-0.0004
		2.4438	0.0379	-0.0379	0.0081	-0.0081	0.0008	-0.0008	0.0645	-0.0645	0.0147	-0.0147
		2.5755	0.1087	-0.1087	0.0232	-0.0232	0.0022	-0.0022	0.1847	-0.1846	0.0455	-0.0455
		2.7073	0.0232	-0.0232	0.0056	-0.0056	0.0004	-0.0004	0.0393	-0.0393	0.0495	-0.0495
		2.839	0.0017	-0.0017	0.0018	-0.0018	0.0004	-0.0004	0.0044	-0.0044	0.0458	-0.0458
		2.9708	0.0024	-0.0024	0.0047	-0.0047	0.0015	-0.0015	0.011	-0.011	0.0762	-0.0762
		3.1025	0.0011	-0.0011	0.0041	-0.0041	0.0007	-0.0007	0.0093	-0.0093	0.0427	-0.0427
		3.2343	0.0016	-0.0016	0.0026	-0.0026	0.0003	-0.0003	0.0076	-0.0075	0.0084	-0.0084
		3.366	0.0228	-0.0228	0.015	-0.015	0.0011	-0.0011	0.0462	-0.0461	0.0643	-0.0643
		3.4978	0.1178	-0.1177	0.0652	-0.0652	0.0045	-0.0045	0.1488	-0.1487	0.3001	-0.2999
		3.6295	0.08	-0.0801	0.0436	-0.0435	0.003	-0.003	0.0807	-0.0806	0.2781	-0.2782
		3.7613	0.0693	-0.0693	0.0136	-0.0136	0.0048	-0.0048	0.0414	-0.0415	0.2263	-0.2265
		3.893	0.0438	-0.0438	0.0101	-0.0101	0.0043	-0.0043	0.0302	-0.0304	0.248	-0.2484
		4.0248	0.0206	-0.0208	0.0166	-0.0165	0.0034	-0.0034	0.034	-0.0341	0.4967	-0.4961
		4.1565	0.0495	-0.0496	0.023	-0.0229	0.0058	-0.0058	0.018	-0.018	0.6884	-0.6877
		4.2883	0.0543	-0.0542	0.0233	-0.0233	0.0091	-0.0091	0.0186	-0.0185	0.7395	-0.7384
		4.42	0.0527	-0.0525	0.0366	-0.0369	0.01	-0.0099	0.0387	-0.0387	1.1711	-1.1739
		4.5518	0.0382	-0.0381	0.0336	-0.0335	0.0083	-0.0082	0.0535	-0.0537	1.8461	-1.8523
		4.6835	0.0254	-0.0252	0.0256	-0.0254	0.0101	-0.0101	0.0442	-0.0436	1.2982	-1.2894
		4.8152	0.0379	-0.0375	0.0246	-0.0243	0.0103	-0.0103	0.034	-0.0341	1.0253	-1.0197
		4.947	0.0474	-0.048	0.0239	-0.0241	0.0102	-0.0103	0.0506	-0.051	1.7088	-1.7106
		5.0787	0.0392	-0.0393	0.0228	-0.0237	0.0096	-0.0096	0.0698	-0.0701	2.0946	-2.1153
		5.2105	0.0334	-0.0334	0.0313	-0.0314	0.0113	-0.0116	0.0469	-0.0467	1.4448	-1.4296
		5.3422	0.0599	-0.0592	0.0581	-0.0567	0.0161	-0.016	0.0298	-0.0292	1.6194	-1.6205
		5.474	0.0481	-0.049	0.0648	-0.0652	0.0151	-0.0153	0.0337	-0.0339	1.4897	-1.4849
		5.6057	0.0333	-0.0325	0.0469	-0.0467	0.0101	-0.0104	0.0342	-0.0337	1.376	-1.369
		5.7375	0.0403	-0.0395	0.0811	-0.0817	0.0131	-0.013	0.0362	-0.0363	1.4211	-1.4428
		5.8692	0.042	-0.0427	0.0896	-0.0893	0.0157	-0.0156	0.0352	-0.0369	1.2807	-1.2696
		6.001	0.0607	-0.0616	0.1051	-0.1067	0.016	-0.0158	0.0412	-0.0401	1.43	-1.4286
		6.1327	0.0475	-0.0466	0.0678	-0.0655	0.0195	-0.0196	0.0414	-0.0411	1.0731	-1.0778
		6.2645	0.0509	-0.0515	0.0616	-0.063	0.0253	-0.0253	0.0406	-0.0411	0.6282	-0.6229
		6.3962	0.0443	-0.0452	0.0657	-0.0679	0.0183	-0.0185	0.0428	-0.0435	0.7921	-0.8067
		6.528	0.0354	-0.0346	0.0536	-0.052	0.0167	-0.0166	0.0496	-0.0497	0.9709	-0.9731
		6.6597	0.0385	-0.0401	0.0553	-0.0561	0.0161	-0.0166	0.0554	-0.0547	0.8807	-0.8651
		6.7915	0.0367	-0.0371	0.0506	-0.0492	0.0184	-0.0171	0.0548	-0.0545	0.7204	-0.7319
		6.9232	0.0397	-0.0397	0.0428	-0.041	0.0218	-0.0212	0.0407	-0.0383	0.5292	-0.5247
		7.055	0.033	-0.0303	0.0379	-0.0337	0.016	-0.0142	0.0326	-0.0277	0.3402	-0.3059
		7.1867	0.0442	-0.028	0.0405	-0.0288	0.0167	-0.0111	0.0305	-0.0224	0.2905	-0.2374
		7.3184	0.0488	-0.0173	0.0459	-0.019	0.019	-0.0072	0.0179	-0.0122	0.1822	-0.1091
		7.4502	0.0208	-0.004	0.0228	-0.0033	0.0139	-0.0016	0.0053	-0.003	0.0635	-0.0207
		7.5819	0.0018	-0.0002	0.0016	0	0.0012	-0.0001	0.0004	-0.0002	0.0043	-0.0011
		7.7137	0	0	0	0	0	0	0	0	0	0
		7.8454	0	0	0	0	0	0	0	0	0	0
		7.9772	0	0	0	0	0	0	0	0	0	0
		8.1089	0	0	0	0	0	0	0	0	0	0
		8.2407	0	0	0	0	0	0	0	0	0	0
		8.3724	0	0	0	0	0	0	0	0	0	0
		8.5042	0	0	0	0	0	0	0	0	0	0
		8.6359	0	0	0	0	0	0	0	0	0	0
		8.7677	0	0	0	0	0	0	0	0	0	0
		8.8994	0	0	0	0	0	0	0	0	0	0
		9.0312	0	0	0	0	0	0	0	0	0	0
		9.1629	0	0	0	0	0	0	0	0	0	0

## Sheet: Sheet4
Fig-3e		E-EF (eV)	C(Up)	C(Dn)	S(Up)	S(Dn)	F(Up)	F(Dn)	O(Up)	O(Dn)
		-9.9405	0.8677	-0.8677	0.0118	-0.0118	1.1711	-1.1711	0.0065	-0.0065
		-9.8087	0.0347	-0.0347	0.0014	-0.0014	0.0513	-0.0513	0.0007	-0.0007
		-9.677	0.0011	-0.0011	0.002	-0.002	0.0016	-0.0016	0.001	-0.001
		-9.5452	0.0006	-0.0006	0.0013	-0.0013	0.0011	-0.0011	0.0006	-0.0006
		-9.4135	0.0002	-0.0002	0.0006	-0.0006	0.0002	-0.0002	0.0003	-0.0003
		-9.2817	0.0013	-0.0013	0.0058	-0.0058	0.0012	-0.0012	0.0027	-0.0027
		-9.15	0.0249	-0.0249	0.1158	-0.1158	0.0284	-0.0284	0.0607	-0.0607
		-9.0182	0.1654	-0.1654	0.7482	-0.7482	0.1875	-0.1875	0.3861	-0.3861
		-8.8865	0.0883	-0.0883	0.3881	-0.3881	0.0997	-0.0997	0.199	-0.199
		-8.7547	0.0065	-0.0065	0.0238	-0.0238	0.0074	-0.0074	0.0149	-0.0149
		-8.623	0.0026	-0.0026	0.0146	-0.0146	0.0038	-0.0038	0.0126	-0.0126
		-8.4912	0.0055	-0.0055	0.0285	-0.0285	0.0088	-0.0088	0.025	-0.025
		-8.3595	0.0021	-0.0021	0.0099	-0.0099	0.0038	-0.0038	0.0096	-0.0096
		-8.2277	0.0015	-0.0015	0.006	-0.006	0.0031	-0.0031	0.0064	-0.0064
		-8.096	0.0012	-0.0012	0.0118	-0.0118	0.0026	-0.0026	0.0128	-0.0128
		-7.9642	0.0012	-0.0012	0.0087	-0.0087	0.0034	-0.0034	0.0087	-0.0087
		-7.8325	0.0042	-0.0042	0.0081	-0.0081	0.0089	-0.0089	0.0077	-0.0077
		-7.7008	0.0023	-0.0023	0.0081	-0.0081	0.007	-0.007	0.0077	-0.0077
		-7.569	0.0016	-0.0016	0.0109	-0.0109	0.009	-0.009	0.0166	-0.0166
		-7.4373	0.0029	-0.0029	0.0775	-0.0775	0.0322	-0.0322	0.0745	-0.0745
		-7.3055	0.0054	-0.0054	0.4056	-0.4056	0.0605	-0.0605	0.3438	-0.3438
		-7.1738	0.0052	-0.0052	0.7076	-0.7076	0.0991	-0.0991	0.6065	-0.6065
		-7.042	0.0072	-0.0072	0.2455	-0.2455	0.1959	-0.1959	0.1887	-0.1887
		-6.9103	0.0048	-0.0048	0.0893	-0.0893	0.1791	-0.1791	0.0649	-0.0649
		-6.7785	0.0065	-0.0065	0.2765	-0.2765	0.6982	-0.6982	0.3112	-0.3112
		-6.6468	0.0146	-0.0146	0.6604	-0.6604	1.3982	-1.3982	0.7281	-0.7281
		-6.515	0.018	-0.018	0.7629	-0.7629	1.2651	-1.2651	0.7404	-0.7404
		-6.3833	0.0088	-0.0088	0.4082	-0.4082	0.4245	-0.4245	0.2556	-0.2556
		-6.2515	0.0026	-0.0026	0.1789	-0.1789	0.1403	-0.1403	0.0798	-0.0798
		-6.1198	0.0012	-0.0012	0.0925	-0.0925	0.066	-0.066	0.0283	-0.0283
		-5.988	0.0011	-0.0011	0.1132	-0.1132	0.1201	-0.1201	0.0253	-0.0253
		-5.8563	0.0026	-0.0026	0.0495	-0.0495	1.1021	-1.1021	0.0526	-0.0526
		-5.7245	0.004	-0.004	0.0491	-0.0491	2.1968	-2.1968	0.099	-0.099
		-5.5928	0.0017	-0.0017	0.027	-0.027	0.4942	-0.4942	0.0383	-0.0383
		-5.461	0.0032	-0.0032	0.0276	-0.0276	0.1421	-0.1421	0.0199	-0.0199
		-5.3293	0.0048	-0.0048	0.0442	-0.0442	0.2789	-0.2789	0.0508	-0.0508
		-5.1976	0.0019	-0.0019	0.0185	-0.0185	0.8946	-0.8946	0.0267	-0.0267
		-5.0658	0.0005	-0.0005	0.0126	-0.0126	0.9682	-0.9682	0.0298	-0.0298
		-4.9341	0.0008	-0.0008	0.0143	-0.0143	0.1143	-0.1143	0.0514	-0.0514
		-4.8023	0.0011	-0.0011	0.0096	-0.0096	0.026	-0.026	0.0458	-0.0458
		-4.6706	0.0015	-0.0015	0.0094	-0.0094	0.0205	-0.0205	0.0379	-0.0379
		-4.5388	0.0014	-0.0014	0.0046	-0.0046	0.0261	-0.0261	0.0141	-0.0141
		-4.4071	0.0008	-0.0008	0.002	-0.002	0.0137	-0.0137	0.0098	-0.0098
		-4.2753	0.0008	-0.0008	0.0012	-0.0012	0.0042	-0.0042	0.0223	-0.0223
		-4.1436	0.0062	-0.0062	0.0082	-0.0082	0.0106	-0.0106	0.3414	-0.3414
		-4.0118	0.0181	-0.0181	0.0304	-0.0304	0.0321	-0.0321	1.4152	-1.4152
		-3.8801	0.0054	-0.0054	0.0109	-0.0109	0.0131	-0.0131	0.5094	-0.5094
		-3.7483	0.0027	-0.0027	0.0014	-0.0014	0.0052	-0.0052	0.0402	-0.0402
		-3.6166	0.009	-0.009	0.0036	-0.0036	0.0156	-0.0156	0.0888	-0.0888
		-3.4848	0.0186	-0.0186	0.0073	-0.0073	0.0286	-0.0286	0.1742	-0.1742
		-3.3531	0.0196	-0.0196	0.0084	-0.0084	0.0483	-0.0483	0.4113	-0.4113
		-3.2213	0.0318	-0.0318	0.0094	-0.0094	0.0653	-0.0653	0.436	-0.436
		-3.0896	0.0314	-0.0314	0.005	-0.005	0.0351	-0.0351	0.2867	-0.2867
		-2.9578	0.1251	-0.1251	0.0064	-0.0064	0.0663	-0.0663	1.0062	-1.0062
		-2.8261	0.2868	-0.2868	0.0139	-0.0139	0.1538	-0.1538	1.5669	-1.5669
		-2.6944	0.2168	-0.2168	0.0105	-0.0105	0.0949	-0.0949	0.6709	-0.6709
		-2.5626	0.0868	-0.0868	0.0039	-0.0039	0.0293	-0.0293	0.1674	-0.1674
		-2.4309	0.0226	-0.0226	0.0019	-0.0019	0.0128	-0.0128	0.0371	-0.0371
		-2.2991	0.0187	-0.0187	0.0019	-0.0019	0.011	-0.011	0.0418	-0.0418
		-2.1674	0.0323	-0.0323	0.0022	-0.0022	0.0146	-0.0146	0.0706	-0.0706
		-2.0356	0.0074	-0.0074	0.0012	-0.0012	0.0092	-0.0092	0.1286	-0.1286
		-1.9039	0.0029	-0.0029	0.0021	-0.0021	0.0087	-0.0087	1.0304	-1.0304
		-1.7721	0.0023	-0.0023	0.0015	-0.0015	0.0057	-0.0057	0.6863	-0.6863
		-1.6404	0.0016	-0.0016	0.0006	-0.0006	0.0038	-0.0038	0.0722	-0.0722
		-1.5086	0.0012	-0.0012	0.0007	-0.0007	0.0047	-0.0047	0.007	-0.007
		-1.3769	0.0004	-0.0004	0.0004	-0.0004	0.0022	-0.0022	0.0044	-0.0044
		-1.2451	0.0003	-0.0003	0.0005	-0.0005	0.0021	-0.0021	0.0034	-0.0034
		-1.1134	0.0002	-0.0002	0.0004	-0.0004	0.002	-0.002	0.0005	-0.0005
		-0.9816	0.0002	-0.0002	0.0004	-0.0004	0.002	-0.002	0.0002	-0.0002
		-0.8499	0.0004	-0.0004	0.0005	-0.0005	0.0027	-0.0027	0.0003	-0.0003
		-0.7181	0.0002	-0.0002	0.0001	-0.0001	0.0017	-0.0017	0.0002	-0.0002
		-0.5864	0.0002	-0.0002	0.0001	-0.0001	0.0012	-0.0012	0.0001	-0.0001
		-0.4546	0.0002	-0.0002	0.0001	-0.0001	0.0018	-0.0018	0.0002	-0.0002
		-0.3229	0.0002	-0.0002	0.0002	-0.0002	0.0022	-0.0022	0.0002	-0.0002
		-0.1912	0.0004	-0.0004	0.0004	-0.0004	0.0028	-0.0028	0.0002	-0.0002
		-0.0594	0.0003	-0.0003	0.0002	-0.0002	0.0025	-0.0025	0.0002	-0.0002
		0.0723	0.0002	-0.0002	0.0002	-0.0002	0.002	-0.002	0.0002	-0.0002
		0.2041	0	0	0	0	0.0005	-0.0005	0	0
		0.3358	0	0	0.0001	-0.0001	0.0006	-0.0006	0	0
		0.4676	0.0006	-0.0006	0.0004	-0.0004	0.0029	-0.0029	0.0001	-0.0001
		0.5993	0.0004	-0.0004	0.0002	-0.0002	0.0029	-0.0029	0.0002	-0.0002
		0.7311	0.0002	-0.0002	0.0001	-0.0001	0.0012	-0.0012	0	0
		0.8628	0.0003	-0.0003	0.0004	-0.0004	0.0012	-0.0012	0.0004	-0.0004
		0.9946	0.0005	-0.0005	0.0006	-0.0006	0.0015	-0.0015	0.0017	-0.0017
		1.1263	0.0007	-0.0007	0.001	-0.001	0.0024	-0.0024	0.002	-0.002
		1.2581	0.0006	-0.0006	0.0016	-0.0016	0.0013	-0.0013	0.0022	-0.0022
		1.3898	0.0006	-0.0006	0.0012	-0.0012	0.0015	-0.0015	0.0009	-0.0009
		1.5216	0.0009	-0.0009	0.0015	-0.0015	0.003	-0.003	0.0006	-0.0006
		1.6533	0.0009	-0.0009	0.0009	-0.0009	0.0021	-0.0021	0.0003	-0.0003
		1.7851	0.0005	-0.0005	0.0004	-0.0004	0.0019	-0.0019	0.0001	-0.0001
		1.9168	0.0004	-0.0004	0.0001	-0.0001	0.0011	-0.0011	0	0
		2.0486	0.0004	-0.0004	0	0	0.0009	-0.0009	0	0
		2.1803	0.0008	-0.0008	0.0005	-0.0005	0.0021	-0.0021	0.0002	-0.0002
		2.312	0.0007	-0.0007	0.0006	-0.0006	0.0019	-0.0019	0.0002	-0.0002
		2.4438	0.0003	-0.0003	0.0004	-0.0004	0.0006	-0.0006	0.0001	-0.0001
		2.5755	0.0008	-0.0008	0.001	-0.001	0.0015	-0.0015	0.0003	-0.0003
		2.7073	0.0007	-0.0007	0.0008	-0.0008	0.0016	-0.0016	0.0003	-0.0003
		2.839	0.0016	-0.0016	0.0013	-0.0013	0.0033	-0.0033	0.0005	-0.0005
		2.9708	0.0012	-0.0012	0.0019	-0.0019	0.0021	-0.0021	0.0004	-0.0004
		3.1025	0.0012	-0.0012	0.0011	-0.0011	0.0008	-0.0008	0.0007	-0.0007
		3.2343	0.0026	-0.0026	0.0011	-0.0011	0.0024	-0.0024	0.0009	-0.0009
		3.366	0.0039	-0.0039	0.0028	-0.0028	0.0029	-0.0029	0.0017	-0.0017
		3.4978	0.0045	-0.0044	0.0061	-0.0061	0.0024	-0.0024	0.0034	-0.0034
		3.6295	0.0029	-0.0028	0.0041	-0.0041	0.0013	-0.0013	0.0034	-0.0034
		3.7613	0.0034	-0.0034	0.0059	-0.0059	0.0011	-0.0011	0.0063	-0.0062
		3.893	0.0056	-0.0056	0.0092	-0.0092	0.0023	-0.0023	0.0052	-0.0052
		4.0248	0.0103	-0.0103	0.0217	-0.0218	0.0031	-0.0031	0.0077	-0.0077
		4.1565	0.0156	-0.0155	0.0271	-0.0271	0.0051	-0.0051	0.0136	-0.0137
		4.2883	0.0216	-0.0216	0.0311	-0.0311	0.0081	-0.0081	0.0173	-0.0173
		4.42	0.0422	-0.0425	0.0536	-0.0539	0.0129	-0.0129	0.0224	-0.0227
		4.5518	0.0558	-0.0562	0.0806	-0.0808	0.0133	-0.0133	0.0276	-0.0278
		4.6835	0.0791	-0.078	0.0817	-0.0804	0.0175	-0.0173	0.037	-0.0362
		4.8152	0.124	-0.1239	0.0895	-0.0898	0.0297	-0.03	0.0404	-0.04
		4.947	0.2215	-0.2219	0.1711	-0.1716	0.0797	-0.0801	0.0625	-0.0633
		5.0787	0.2549	-0.2535	0.2232	-0.2228	0.0947	-0.0942	0.1015	-0.1012
		5.2105	0.3299	-0.3311	0.2955	-0.2959	0.0663	-0.0657	0.1152	-0.1151
		5.3422	0.4731	-0.4771	0.3515	-0.3537	0.0829	-0.0846	0.1425	-0.1441
		5.474	0.4391	-0.4315	0.3202	-0.3156	0.1058	-0.1049	0.1497	-0.1473
		5.6057	0.4663	-0.4708	0.3379	-0.3406	0.1061	-0.1055	0.2032	-0.2042
		5.7375	0.3767	-0.375	0.289	-0.2899	0.0857	-0.086	0.1814	-0.1825
		5.8692	0.207	-0.2081	0.1974	-0.1969	0.0546	-0.0552	0.1029	-0.1023
		6.001	0.1562	-0.1558	0.1878	-0.1861	0.0338	-0.0332	0.0985	-0.097
		6.1327	0.1317	-0.1314	0.2328	-0.2318	0.0342	-0.034	0.1362	-0.1357
		6.2645	0.1194	-0.1194	0.1846	-0.1871	0.0412	-0.0407	0.1075	-0.1094
		6.3962	0.1338	-0.1365	0.1636	-0.1666	0.0637	-0.0642	0.0868	-0.0877
		6.528	0.1598	-0.1608	0.1878	-0.1851	0.0709	-0.0722	0.0847	-0.0839
		6.6597	0.184	-0.1809	0.1929	-0.1941	0.0586	-0.0571	0.0799	-0.082
		6.7915	0.1518	-0.1487	0.1708	-0.1719	0.0427	-0.0429	0.082	-0.0827
		6.9232	0.1123	-0.1041	0.1128	-0.1121	0.0346	-0.0337	0.069	-0.0684
		7.055	0.0876	-0.0754	0.0719	-0.0641	0.0339	-0.0318	0.0525	-0.046
		7.1867	0.087	-0.0702	0.0769	-0.0555	0.0308	-0.0266	0.0608	-0.0486
		7.3184	0.0561	-0.0327	0.0705	-0.0274	0.019	-0.0111	0.0592	-0.0249
		7.4502	0.0186	-0.0059	0.0264	-0.007	0.0084	-0.0012	0.0253	-0.0059
		7.5819	0.0013	-0.0004	0.0017	-0.0004	0.0006	0	0.0016	-0.0005
		7.7137	0	0	0	0	0	0	0	0
		7.8454	0	0	0	0	0	0	0	0
		7.9772	0	0	0	0	0	0	0	0
		8.1089	0	0	0	0	0	0	0	0
		8.2407	0	0	0	0	0	0	0	0
		8.3724	0	0	0	0	0	0	0	0
		8.5042	0	0	0	0	0	0	0	0
		8.6359	0	0	0	0	0	0	0	0
		8.7677	0	0	0	0	0	0	0	0
		8.8994	0	0	0	0	0	0	0	0
		9.0312	0	0	0	0	0	0	0	0
		9.1629	0	0	0	0	0	0	0	0

## Sheet: Sheet5
Fig-3f		Energy (eV)	Eu(pcam)3 / Au(111) x 1.5	Eu(pcam)3 / HOPG
		1121.35	0.16358	0.07977
		1121.45	0.1778	0.08288
		1121.55	0.19061	0.08878
		1121.65	0.20103	0.09686
		1121.75	0.20847	0.10631
		1121.85	0.21258	0.11627
		1121.95	0.21336	0.12588
		1122.05	0.21105	0.13448
		1122.15	0.20618	0.14164
		1122.25	0.19959	0.14726
		1122.35	0.19242	0.15155
		1122.45	0.18603	0.15501
		1122.55	0.18179	0.15837
		1122.65	0.18083	0.16248
		1122.75	0.18385	0.16821
		1122.85	0.19089	0.17633
		1122.95	0.20138	0.18742
		1123.05	0.21435	0.20182
		1123.15	0.22872	0.21956
		1123.25	0.24355	0.2404
		1123.35	0.25836	0.2638
		1123.45	0.27304	0.289
		1123.55	0.28773	0.31509
		1123.65	0.30264	0.34109
		1123.75	0.31779	0.36607
		1123.85	0.33296	0.38923
		1123.95	0.34767	0.40994
		1124.05	0.36143	0.42788
		1124.15	0.37378	0.443
		1124.25	0.38463	0.45548
		1124.35	0.39408	0.46577
		1124.45	0.40256	0.47441
		1124.55	0.41055	0.48201
		1124.65	0.41859	0.48914
		1124.75	0.4271	0.49629
		1124.85	0.43639	0.50386
		1124.95	0.44673	0.51212
		1125.05	0.4582	0.52128
		1125.15	0.47088	0.53149
		1125.25	0.48468	0.54287
		1125.35	0.49933	0.55552
		1125.45	0.51447	0.56953
		1125.55	0.5296	0.58492
		1125.65	0.54436	0.6017
		1125.75	0.55851	0.61982
		1125.85	0.57204	0.63921
		1125.95	0.58513	0.65981
		1126.05	0.59811	0.68158
		1126.15	0.61134	0.7046
		1126.25	0.62529	0.72902
		1126.35	0.64067	0.75521
		1126.45	0.65853	0.78368
		1126.55	0.68032	0.81519
		1126.65	0.70785	0.85069
		1126.75	0.74301	0.89135
		1126.85	0.78751	0.9385
		1126.95	0.84255	0.99357
		1127.05	0.90868	1.05801
		1127.15	0.98577	1.13317
		1127.25	1.07325	1.22021
		1127.35	1.17029	1.31995
		1127.45	1.27588	1.43282
		1127.55	1.38903	1.55878
		1127.65	1.50849	1.69735
		1127.75	1.63278	1.8476
		1127.85	1.76012	2.00828
		1127.95	1.88844	2.17791
		1128.05	2.01559	2.35488
		1128.15	2.13983	2.53761
		1128.25	2.26018	2.72453
		1128.35	2.37716	2.91424
		1128.45	2.49285	3.10545
		1128.55	2.61084	3.29697
		1128.65	2.73537	3.48773
		1128.75	2.87014	3.67665
		1128.85	3.01704	3.86261
		1128.95	3.17523	4.04439
		1129.05	3.34111	4.22056
		1129.15	3.50895	4.38945
		1129.25	3.67209	4.54909
		1129.35	3.82417	4.69724
		1129.45	3.96014	4.83141
		1129.55	4.07652	4.94897
		1129.65	4.17138	5.0473
		1129.75	4.24385	5.12395
		1129.85	4.29364	5.1768
		1129.95	4.32071	5.20422
		1130.05	4.32486	5.2052
		1130.15	4.30577	5.17942
		1130.25	4.26305	5.1273
		1130.35	4.19653	5.04994
		1130.45	4.10665	4.9491
		1130.55	3.99472	4.82705
		1130.65	3.8632	4.68651
		1130.75	3.71562	4.53046
		1130.85	3.55635	4.36206
		1130.95	3.39024	4.18448
		1131.05	3.22222	4.00083
		1131.15	3.05691	3.81406
		1131.25	2.89824	3.62697
		1131.35	2.74923	3.4421
		1131.45	2.61178	3.2618
		1131.55	2.48655	3.08815
		1131.65	2.37304	2.92293
		1131.75	2.26992	2.76762
		1131.85	2.17539	2.62334
		1131.95	2.08765	2.4908
		1132.05	2.00544	2.37034
		1132.15	1.92819	2.26189
		1132.25	1.8561	2.16506
		1132.35	1.78984	2.07917
		1132.45	1.73021	2.00335
		1132.55	1.67774	1.93661
		1132.65	1.63241	1.87794
		1132.75	1.59362	1.82632
		1132.85	1.56033	1.78082
		1132.95	1.53132	1.74052
		1133.05	1.50541	1.70458
		1133.15	1.48171	1.67218
		1133.25	1.4597	1.64253
		1133.35	1.43911	1.61481
		1133.45	1.41981	1.58823
		1133.55	1.40148	1.562
		1133.65	1.38348	1.53539
		1133.75	1.36471	1.50769
		1133.85	1.34375	1.47826
		1133.95	1.31916	1.44655
		1134.05	1.28988	1.41209
		1134.15	1.2555	1.3745
		1134.25	1.21644	1.33355
		1134.35	1.17379	1.28917
		1134.45	1.12904	1.24148
		1134.55	1.0836	1.19085
		1134.65	1.0386	1.13789
		1134.75	0.99474	1.08339
		1134.85	0.95232	1.02834
		1134.95	0.91141	0.97376
		1135.05	0.87204	0.92066
		1135.15	0.8342	0.86991
		1135.25	0.7978	0.82216
		1135.35	0.76274	0.77784
		1135.45	0.72869	0.73708
		1135.55	0.69537	0.6998
		1135.65	0.66256	0.66572
		1135.75	0.63031	0.63443
		1135.85	0.59895	0.60546
		1135.95	0.56905	0.57838
		1136.05	0.54136	0.55281
		1136.15	0.51662	0.5285
		1136.25	0.4954	0.50532
		1136.35	0.47805	0.48333
		1136.45	0.46463	0.46271
		1136.55	0.45487	0.44371
		1136.65	0.44841	0.42667
		1136.75	0.44466	0.41187
		1136.85	0.44309	0.39951
		1136.95	0.44301	0.38962
		1137.05	0.44376	0.38202
		1137.15	0.44451	0.37633
		1137.25	0.44439	0.37194
		1137.35	0.44262	0.36811
		1137.45	0.43867	0.36401
		1137.55	0.43238	0.35883
		1137.65	0.42393	0.35187
		1137.75	0.41384	0.34263
		1137.85	0.40272	0.33084
		1137.95	0.39123	0.3165
		1138.05	0.37989	0.29988
		1138.15	0.36909	0.2815
		1138.25	0.3591	0.26205
		1138.35	0.35004	0.24234
		1138.45	0.34188	0.22324
		1138.55	0.33444	0.20557
		1138.65	0.32738	0.19001
		1138.75	0.32015	0.17705
		1138.85	0.31207	0.16687
		1138.95	0.30246	0.15938
		1139.05	0.29059	0.15416
		1139.15	0.2761	0.15055
		1139.25	0.25894	0.14772
		1139.35	0.23954	0.14482
		1139.45	0.21871	0.14105
		1139.55	0.19763	0.13583
		1139.65	0.1775	0.12884
		1139.75	0.15959	0.12008
		1139.85	0.14504	0.10984
		1139.95	0.13484	0.09871
		1140.05	0.12984	0.08746
		1140.15	0.13056	0.07693
		1140.25	0.13706	0.06798
		1140.35	0.14877	0.06132
		1140.45	0.16436	0.05748
		1140.55	0.18188	0.05669
		1140.65	0.19902	0.05888
		1140.75	0.2136	0.06367
		1140.85	0.22394	0.07044
		1140.95	0.22919	0.07837
		1141.05	0.22937	0.08659
		1141.15	0.2252	0.09427
		1141.25	0.21785	0.10069
		1141.35	0.20856	0.10536
		1141.45	0.19848	0.10805
		1141.55	0.18855	0.10878
		1141.65	0.17954	0.10777
		1141.75	0.17207	0.10542
		1141.85	0.16667	0.10218
		1141.95	0.16374	0.09851
		1142.05	0.16347	0.0948
		1142.15	0.16578	0.09134
		1142.25	0.17021	0.08829
		1142.35	0.17602	0.08571
		1142.45	0.1823	0.08357
		1142.55	0.18807	0.08178
		1142.65	0.19257	0.08025
		1142.75	0.19527	0.07887
		1142.85	0.19599	0.07755
		1142.95	0.19492	0.07622
		1143.05	0.19251	0.07482
		1143.15	0.18939	0.0733
		1143.25	0.18624	0.07163
		1143.35	0.18365	0.06979
		1143.45	0.18198	0.06778
		1143.55	0.1814	0.06559
		1143.65	0.18183	0.06322
		1143.75	0.18313	0.06068
		1143.85	0.18518	0.05795
		1143.95	0.18785	0.05504
		1144.05	0.19107	0.05196
		1144.15	0.19462	0.04879
		1144.25	0.19805	0.04565
		1144.35	0.20063	0.04273
		1144.45	0.2016	0.0403
		1144.55	0.20031	0.03863
		1144.65	0.19644	0.03801
		1144.75	0.19012	0.03867
		1144.85	0.18196	0.04073
		1144.95	0.17282	0.0442
		1145.05	0.16364	0.04894
		1145.15	0.15528	0.05468
		1145.25	0.14835	0.06101
		1145.35	0.14314	0.06744
		1145.45	0.13971	0.07346
		1145.55	0.13797	0.07856
		1145.65	0.13781	0.0823
		1145.75	0.13914	0.08439
		1145.85	0.14196	0.0847
		1145.95	0.1461	0.08331
		1146.05	0.15117	0.08053
		1146.15	0.15651	0.07687
		1146.25	0.16125	0.07298
		1146.35	0.16455	0.0696
		1146.45	0.16583	0.06745
		1146.55	0.165	0.06712
		1146.65	0.16251	0.06899
		1146.75	0.15909	0.07317
		1146.85	0.15557	0.07943
		1146.95	0.15251	0.08726
		1147.05	0.15007	0.0959
		1147.15	0.14804	0.10444
		1147.25	0.14586	0.11196
		1147.35	0.143	0.11764
		1147.45	0.139	0.12085
		1147.55	0.13381	0.12124
		1147.65	0.12774	0.11881
		1147.75	0.12155	0.11382
		1147.85	0.11622	0.10684
		1147.95	0.11277	0.09861
		1148.05	0.11204	0.09002
		1148.15	0.11444	0.08199
		1148.25	0.11988	0.07535
		1148.35	0.12784	0.07078
		1148.45	0.13733	0.06874
		1148.55	0.14719	0.0694
		1148.65	0.15624	0.07259
		1148.75	0.16348	0.0779
		1148.85	0.16834	0.08463
		1148.95	0.17072	0.09198
		1149.05	0.17097	0.09911
		1149.15	0.16988	0.10529
		1149.25	0.16838	0.10997
		1149.35	0.16746	0.11287
		1149.45	0.16794	0.114
		1149.55	0.1704	0.11362
		1149.65	0.17514	0.11221
		1149.75	0.1821	0.11036
		1149.85	0.19098	0.10872
		1149.95	0.20117	0.10785
		1150.05	0.2118	0.10822
		1150.15	0.22185	0.11011
		1150.25	0.2302	0.11358
		1150.35	0.23595	0.11851
		1150.45	0.23846	0.12457
		1150.55	0.23766	0.13131
		1150.65	0.234	0.13816
		1150.75	0.22837	0.14454
		1150.85	0.22188	0.1499
		1150.95	0.21558	0.1538
		1151.05	0.2103	0.15593
		1151.15	0.20647	0.15618
		1151.25	0.20419	0.1546
		1151.35	0.20325	0.15143
		1151.45	0.20331	0.14704
		1151.55	0.20408	0.14188
		1151.65	0.20538	0.13642
		1151.75	0.20722	0.13112
		1151.85	0.20976	0.12636
		1151.95	0.2131	0.12239
		1152.05	0.21734	0.11937
		1152.15	0.2223	0.11735
		1152.25	0.22776	0.11628
		1152.35	0.23336	0.11605
		1152.45	0.23889	0.11651
		1152.55	0.24438	0.1175
		1152.65	0.25011	0.11886
		1152.75	0.2565	0.12049
		1152.85	0.26399	0.12234
		1152.95	0.27277	0.12441
		1153.05	0.28278	0.12679
		1153.15	0.29352	0.12966
		1153.25	0.30441	0.13324
		1153.35	0.31482	0.13778
		1153.45	0.32448	0.14356
		1153.55	0.33353	0.15082
		1153.65	0.3426	0.15978
		1153.75	0.35268	0.17062
		1153.85	0.36484	0.18347
		1153.95	0.3799	0.19846
		1154.05	0.3982	0.21572
		1154.15	0.41957	0.2354
		1154.25	0.44337	0.25763
		1154.35	0.46872	0.28254
		1154.45	0.49476	0.31022
		1154.55	0.5207	0.34069
		1154.65	0.54602	0.37385
		1154.75	0.57039	0.40952
		1154.85	0.59384	0.44739
		1154.95	0.61667	0.48707
		1155.05	0.6396	0.52814
		1155.15	0.66366	0.57015
		1155.25	0.69006	0.6127
		1155.35	0.71994	0.65547
		1155.45	0.75421	0.69824
		1155.55	0.79331	0.74091
		1155.65	0.83712	0.78353
		1155.75	0.88507	0.82625
		1155.85	0.93621	0.86933
		1155.95	0.98938	0.91308
		1156.05	1.0434	0.95784
		1156.15	1.09719	1.00388
		1156.25	1.14981	1.05137
		1156.35	1.20053	1.10033
		1156.45	1.24869	1.15051
		1156.55	1.29375	1.20145
		1156.65	1.33515	1.25238
		1156.75	1.37234	1.3023
		1156.85	1.40475	1.35003
		1156.95	1.4319	1.3943
		1157.05	1.45328	1.43386
		1157.15	1.46844	1.46759
		1157.25	1.47714	1.49463
		1157.35	1.47948	1.51443
		1157.45	1.47609	1.52684
		1157.55	1.46819	1.53205
		1157.65	1.45755	1.5306
		1157.75	1.44619	1.52331
		1157.85	1.43598	1.51117
		1157.95	1.4282	1.49526
		1158.05	1.42313	1.47663
		1158.15	1.4201	1.45624
		1158.25	1.41755	1.43485
		1158.35	1.41342	1.41298
		1158.45	1.4055	1.39092
		1158.55	1.39182	1.36868
		1158.65	1.37088	1.34607
		1158.75	1.34183	1.32279
		1158.85	1.30462	1.29846
		1158.95	1.26006	1.27275
		1159.05	1.20978	1.24544
		1159.15	1.15605	1.21645
		1159.25	1.10151	1.18591
		1159.35	1.0488	1.15409
		1159.45	1.00026	1.12141
		1159.55	0.95761	1.08836
		1159.65	0.92184	1.05547
		1159.75	0.89306	1.02326
		1159.85	0.87063	0.99218
		1159.95	0.85333	0.96258
		1160.05	0.83966	0.93469
		1160.15	0.82808	0.90863
		1160.25	0.81735	0.88435
		1160.35	0.80654	0.86171
		1160.45	0.79487	0.84042
		1160.55	0.78171	0.82015
		1160.65	0.76644	0.80052
		1160.75	0.74856	0.78115
		1160.85	0.72798	0.76173
		1160.95	0.70512	0.74204
		1161.05	0.68103	0.72201
		1161.15	0.65722	0.70166
		1161.25	0.63536	0.68118
		1161.35	0.6168	0.66081
		1161.45	0.60237	0.64086
		1161.55	0.59218	0.62162
		1161.65	0.58563	0.60333
		1161.75	0.58158	0.58616
		1161.85	0.57852	0.57019
		1161.95	0.5748	0.55546
		1162.05	0.56892	0.54192
		1162.15	0.5597	0.52953
		1162.25	0.54648	0.51823
		1162.35	0.52929	0.50798
		1162.45	0.50871	0.49872
		1162.55	0.48585	0.49043
		1162.65	0.46214	0.48306
		1162.75	0.43899	0.47654
		1162.85	0.41777	0.47081
		1162.95	0.39937	0.46576
		1163.05	0.38438	0.46131
		1163.15	0.37287	0.45732
		1163.25	0.36463	0.45366
		1163.35	0.35921	0.45016
		1163.45	0.35606	0.44666
		1163.55	0.35472	0.44296
		1163.65	0.35475	0.43893
		1163.75	0.35575	0.43448
		1163.85	0.35725	0.42961
		1163.95	0.35867	0.42442
		1164.05	0.35925	0.41914
		1164.15	0.35824	0.41405
		1164.25	0.35499	0.4095
		1164.35	0.34915	0.40582
		1164.45	0.34079	0.40327
		1164.55	0.33027	0.402
		1164.65	0.31818	0.40199
		1164.75	0.30517	0.40309
		1164.85	0.29181	0.40497
		1164.95	0.27849	0.4072
		1165.05	0.26558	0.40927
		1165.15	0.25341	0.41064
		1165.25	0.24241	0.4108
		1165.35	0.23307	0.40934
		1165.45	0.22599	0.40599
		1165.55	0.22168	0.40062
		1165.65	0.22051	0.39334
		1165.75	0.2225	0.3844
		1165.85	0.22712	0.37426
		1165.95	0.23336	0.3635
		1166.05	0.23977	0.35278
		1166.15	0.24488	0.34279
		1166.25	0.2474	0.33413
		1166.35	0.24668	0.32729
		1166.45	0.24279	0.32254
		1166.55	0.23643	0.31995
		1166.65	0.22859	0.3193
		1166.75	0.22018	0.32018
		1166.85	0.2118	0.32201
		1166.95	0.2036	0.32411
		1167.05	0.19539	0.32582
		1167.15	0.18689	0.32655
		1167.25	0.17793	0.32588
		1167.35	0.16863	0.32362
		1167.45	0.15937	0.31976
		1167.55	0.1508	0.31455
		1167.65	0.14352	0.30842
		1167.75	0.13799	0.30192
		1167.85	0.13436	0.2957
		1167.95	0.13242	0.29039
		1168.05	0.13164	0.28658
		1168.15	0.13139	0.28467
		1168.25	0.13103	0.28489
		1168.35	0.13005	0.28723
		1168.45	0.12818	0.29144
		1168.55	0.12531	0.29705
		1168.65	0.12147	0.30344
		1168.75	0.11676	0.30992
		1168.85	0.11135	0.31582
		1168.95	0.10548	0.32057
		1169.05	0.0995	0.32377
		1169.15	0.0938	0.32524
		1169.25	0.08887	0.32502
		1169.35	0.08523	0.32334
		1169.45	0.08329	0.32059

## Sheet: Sheet6
Fig-4c		Voltage (V)	Current (nA)
		-2.992	-0.03143
		-2.985	-0.40681
		-2.977	-0.39766
		-2.97	-0.45228
		-2.962	-0.56978
		-2.955	-0.67049
		-2.947	-0.61342
		-2.94	-0.64943
		-2.932	-0.72726
		-2.925	-0.71261
		-2.917	-0.86489
		-2.91	-0.86611
		-2.902	-0.76266
		-2.895	-0.80294
		-2.887	-0.95645
		-2.88	-0.86917
		-2.872	-1.995
		-2.865	-1.95379
		-2.857	-1.88177
		-2.85	-1.85156
		-2.842	-1.93945
		-2.835	-0.78616
		-2.827	-0.84903
		-2.82	-0.87741
		-2.812	-0.78188
		-2.805	-0.76754
		-2.797	-0.91952
		-2.79	-0.8298
		-2.782	-0.70895
		-2.775	-0.84506
		-2.767	-0.82675
		-2.76	-0.69338
		-2.752	-0.80508
		-2.745	-0.7297
		-2.737	-0.67049
		-2.73	-0.77151
		-2.722	-0.77731
		-2.715	-0.62807
		-2.707	-0.6888
		-2.7	-0.74068
		-2.692	-0.62166
		-2.685	-0.70101
		-2.677	-0.71505
		-2.67	-0.53194
		-2.662	-0.57405
		-2.655	-0.70162
		-2.647	-0.62075
		-2.64	-0.61037
		-2.632	-0.60457
		-2.625	-0.56764
		-2.617	-0.53194
		-2.61	-0.66591
		-2.602	-0.53835
		-2.595	-0.50661
		-2.587	-0.58168
		-2.58	-0.62258
		-2.572	-0.47029
		-2.565	-0.55269
		-2.557	-0.54079
		-2.55	-0.49867
		-2.542	-0.45869
		-2.535	-0.58809
		-2.527	-0.53438
		-2.52	-0.42238
		-2.512	-0.4828
		-2.505	-0.45625
		-2.497	-0.43916
		-2.49	-0.46724
		-2.482	-0.39064
		-2.475	-0.4236
		-2.467	-0.42177
		-2.46	-0.37629
		-2.452	-0.41047
		-2.445	-0.40925
		-2.437	-0.34761
		-2.43	-0.33296
		-2.422	-0.47548
		-2.415	-0.41047
		-2.407	-0.3122
		-2.4	-0.39094
		-2.392	-0.38942
		-2.385	-0.32441
		-2.377	-0.41017
		-2.37	-0.38331
		-2.362	-0.30946
		-2.355	-0.33814
		-2.347	-0.42604
		-2.34	-0.31098
		-2.332	-0.32289
		-2.325	-0.34425
		-2.317	-0.29725
		-2.31	-0.29267
		-2.302	-0.35707
		-2.295	-0.28718
		-2.287	-0.26917
		-2.28	-0.33204
		-2.272	-0.30854
		-2.265	-0.3235
		-2.257	-0.28474
		-2.25	-0.2591
		-2.242	-0.26856
		-2.235	-0.28474
		-2.227	-0.28443
		-2.22	-0.26154
		-2.212	-0.25544
		-2.205	-0.25605
		-2.197	-0.24018
		-2.19	-0.29054
		-2.182	-0.26612
		-2.175	-0.24201
		-2.167	-0.21943
		-2.16	-0.25849
		-2.152	-0.26948
		-2.145	-0.2298
		-2.137	-0.21058
		-2.13	-0.22187
		-2.122	-0.2237
		-2.115	-0.24567
		-2.107	-0.23896
		-2.1	-0.20875
		-2.092	-0.20569
		-2.085	-0.1999
		-2.077	-0.21821
		-2.07	-0.20722
		-2.062	-0.20264
		-2.055	-0.18647
		-2.047	-0.18555
		-2.04	-0.21516
		-2.032	-0.22523
		-2.025	-0.18494
		-2.017	-0.17029
		-2.01	-0.19166
		-2.002	-0.20081
		-1.995	-0.19532
		-1.987	-0.18921
		-1.98	-0.17884
		-1.972	-0.16053
		-1.965	-0.16846
		-1.957	-0.2063
		-1.95	-0.18403
		-1.942	-0.14679
		-1.935	-0.1294
		-1.927	-0.18982
		-1.92	-0.20783
		-1.912	-0.14802
		-1.905	-0.13276
		-1.897	-0.15961
		-1.89	-0.16419
		-1.882	-0.17121
		-1.875	-0.17243
		-1.867	-0.12879
		-1.86	-0.14161
		-1.852	-0.15046
		-1.845	-0.16938
		-1.837	-0.13611
		-1.83	-0.1471
		-1.822	-0.12238
		-1.815	-0.11902
		-1.807	-0.16938
		-1.8	-0.15687
		-1.792	-0.10254
		-1.785	-0.12604
		-1.777	-0.14435
		-1.77	-0.12848
		-1.762	-0.1294
		-1.755	-0.13611
		-1.747	-0.10834
		-1.74	-0.11689
		-1.732	-0.14771
		-1.725	-0.13794
		-1.717	-0.11048
		-1.71	-0.10865
		-1.702	-0.09186
		-1.695	-0.1117
		-1.687	-0.13672
		-1.68	-0.11994
		-1.672	-0.07233
		-1.665	-0.10437
		-1.657	-0.13703
		-1.65	-0.09186
		-1.642	-0.10468
		-1.635	-0.11475
		-1.627	-0.06836
		-1.62	-0.10346
		-1.612	-0.13398
		-1.605	-0.0885
		-1.597	-0.07416
		-1.59	-0.09217
		-1.582	-0.09095
		-1.575	-0.0998
		-1.567	-0.11261
		-1.56	-0.06623
		-1.552	-0.07324
		-1.545	-0.11506
		-1.537	-0.09369
		-1.53	-0.07385
		-1.522	-0.09095
		-1.515	-0.06134
		-1.507	-0.07019
		-1.5	-0.10865
		-1.492	-0.09766
		-1.485	-0.05127
		-1.477	-0.07202
		-1.47	-0.08393
		-1.462	-0.0763
		-1.455	-0.09461
		-1.447	-0.08637
		-1.44	-0.05127
		-1.432	-0.07721
		-1.425	-0.094
		-1.417	-0.07416
		-1.41	-0.07385
		-1.402	-0.06714
		-1.395	-0.06287
		-1.387	-0.07294
		-1.38	-0.08393
		-1.372	-0.06226
		-1.364	-0.04395
		-1.357	-0.05554
		-1.349	-0.07141
		-1.342	-0.07996
		-1.334	-0.05768
		-1.327	-0.04028
		-1.319	-0.0586
		-1.312	-0.06958
		-1.305	-0.06592
		-1.297	-0.06256
		-1.29	-0.04547
		-1.282	-0.03876
		-1.275	-0.05371
		-1.267	-0.07996
		-1.26	-0.06958
		-1.252	-0.03449
		-1.245	-0.03723
		-1.237	-0.06439
		-1.23	-0.06867
		-1.222	-0.05219
		-1.215	-0.0351
		-1.207	-0.04364
		-1.2	-0.04303
		-1.192	-0.06806
		-1.185	-0.065
		-1.177	-0.03174
		-1.17	-0.03174
		-1.162	-0.0528
		-1.155	-0.04669
		-1.147	-0.05036
		-1.14	-0.0412
		-1.132	-0.01617
		-1.125	-0.03143
		-1.117	-0.06653
		-1.11	-0.05554
		-1.102	-0.03449
		-1.095	-0.03479
		-1.087	-0.0354
		-1.08	-0.04486
		-1.072	-0.06256
		-1.065	-0.03815
		-1.057	-0.01709
		-1.05	-0.03662
		-1.042	-0.05493
		-1.035	-0.04486
		-1.027	-0.04547
		-1.02	-0.03449
		-1.012	-0.01465
		-1.005	-0.04791
		-0.997	-0.06897
		-0.989	-0.03265
		-0.982	-0.01251
		-0.974	-0.03327
		-0.967	-0.03906
		-0.959	-0.04486
		-0.952	-0.04608
		-0.945	-0.02258
		-0.937	-0.01495
		-0.93	-0.03876
		-0.922	-0.04578
		-0.915	-0.03235
		-0.907	-0.02747
		-0.9	-0.01679
		-0.892	-0.02686
		-0.885	-0.05524
		-0.877	-0.04547
		-0.87	-0.01465
		-0.862	-0.0174
		-0.855	-0.03296
		-0.847	-0.03754
		-0.84	-0.03418
		-0.832	-0.02136
		-0.825	-0.00427
		-0.817	-0.02167
		-0.81	-0.04395
		-0.802	-0.0351
		-0.795	-0.02838
		-0.787	-0.01587
		-0.78	-0.00946
		-0.772	-0.03601
		-0.765	-0.0528
		-0.757	-0.02441
		-0.75	0.00427
		-0.742	-0.0177
		-0.735	-0.03113
		-0.727	-0.0293
		-0.72	-0.02533
		-0.712	-0.00519
		-0.705	-0.01038
		-0.697	-0.02625
		-0.69	-0.03204
		-0.682	-0.02411
		-0.675	-0.01007
		-0.667	-0.000915555
		-0.66	-0.0119
		-0.652	-0.03174
		-0.645	-0.0293
		-0.637	-0.00153
		-0.63	0.00183
		-0.622	-0.01984
		-0.615	-0.03571
		-0.607	-0.0235
		-0.6	-0.00305
		-0.592	-0.000915555
		-0.585	-0.01465
		-0.577	-0.02167
		-0.57	-0.02564
		-0.562	-0.0116
		-0.555	0.00946
		-0.547	0.00336
		-0.54	-0.02533
		-0.532	-0.02564
		-0.525	-0.00366
		-0.517	0.00916
		-0.51	-0.00519
		-0.502	-0.02228
		-0.495	-0.01923
		-0.487	-0.0058
		-0.48	0.0061
		-0.472	-0.00244
		-0.465	-0.01801
		-0.457	-0.02411
		-0.45	-0.0061
		-0.442	0.00793
		-0.435	0.01434
		-0.427	-0.0061
		-0.42	-0.02503
		-0.412	-0.01373
		-0.405	0.00763
		-0.397	0.00549
		-0.39	-0.01404
		-0.382	-0.02289
		-0.375	-0.00793
		-0.367	0.00763
		-0.36	0.00641
		-0.352	-0.01282
		-0.345	-0.01495
		-0.337	-0.01373
		-0.33	0.000915555
		-0.322	0.01495
		-0.315	0.000915555
		-0.307	-0.0174
		-0.3	-0.01617
		-0.292	0.01282
		-0.285	0.01648
		-0.277	-0.00275
		-0.27	-0.02045
		-0.262	-0.01038
		-0.255	0.00671
		-0.247	0.01282
		-0.24	0.00336
		-0.232	-0.00855
		-0.225	-0.00916
		-0.217	0.00397
		-0.21	0.02289
		-0.202	0.01373
		-0.195	-0.00671
		-0.187	-0.01251
		-0.18	0.00549
		-0.172	0.02106
		-0.165	0.01465
		-0.157	-0.01038
		-0.15	-0.01587
		-0.142	0.00641
		-0.135	0.01556
		-0.127	0.00855
		-0.12	-0.00397
		-0.112	-0.00946
		-0.105	-0.00305
		-0.097	0.01221
		-0.09	0.0235
		-0.082	0.00427
		-0.075	-0.01282
		-0.067	-0.00732
		-0.06	0.01862
		-0.052	0.02503
		-0.045	0.00122
		-0.037	-0.01007
		-0.03	-0.00366
		-0.022	0.0174
		-0.015	0.01953
		-0.007	0.0058
		0	-0.00916
		0.007	-0.00427
		0.014	0.01434
		0.022	0.01923
		0.03	0.01099
		0.037	-0.00275
		0.044	-0.01038
		0.052	0.01221
		0.06	0.02838
		0.067	0.01343
		0.074	-0.00977
		0.082	-0.00732
		0.09	0.01282
		0.097	0.02228
		0.104	0.01221
		0.112	-0.00275
		0.12	-0.00244
		0.127	0.00519
		0.135	0.0174
		0.142	0.02503
		0.15	0.00397
		0.157	-0.01007
		0.165	0.00336
		0.172	0.02564
		0.18	0.02319
		0.187	0.000305185
		0.195	-0.00549
		0.202	0.0061
		0.21	0.02167
		0.217	0.02228
		0.225	0.00519
		0.232	-0.00641
		0.24	0.00305
		0.247	0.01862
		0.255	0.0238
		0.262	0.01526
		0.27	-0.0061
		0.277	-0.00671
		0.285	0.01801
		0.292	0.03327
		0.3	0.01221
		0.307	-0.00244
		0.315	0.00671
		0.322	0.02808
		0.33	0.03296
		0.337	0.01587
		0.345	0.0116
		0.352	0.00519
		0.36	0.01465
		0.367	0.02716
		0.375	0.02289
		0.382	0.00427
		0.389	-0.00427
		0.397	0.01282
		0.405	0.03052
		0.412	0.02197
		0.419	0.00366
		0.427	-0.00366
		0.435	0.01038
		0.442	0.03052
		0.449	0.02289
		0.457	0.00732
		0.465	0.000915555
		0.472	0.00916
		0.479	0.02136
		0.487	0.02899
		0.495	0.02075
		0.502	-0.00061037
		0.51	0.00824
		0.517	0.03052
		0.525	0.03357
		0.532	0.01373
		0.54	-0.00366
		0.547	0.0119
		0.555	0.02777
		0.562	0.03143
		0.57	0.01251
		0.577	0.00214
		0.585	0.00549
		0.592	0.02014
		0.6	0.03235
		0.607	0.02625
		0.615	0
		0.622	-0.000305185
		0.63	0.02319
		0.637	0.03571
		0.645	0.02319
		0.652	0.000915555
		0.66	0.00275
		0.667	0.02075
		0.675	0.0351
		0.682	0.02258
		0.69	0.00397
		0.697	0.00458
		0.705	0.01495
		0.712	0.02564
		0.72	0.02747
		0.727	0.01526
		0.735	-0.00122
		0.742	0.0116
		0.75	0.03876
		0.757	0.03357
		0.764	0.01129
		0.772	0.00183
		0.78	0.01862
		0.787	0.03418
		0.794	0.02991
		0.802	0.01648
		0.81	0.0058
		0.817	0.01068
		0.824	0.02686
		0.832	0.03327
		0.84	0.01801
		0.847	0.00488
		0.854	0.00977
		0.862	0.0293
		0.87	0.0354
		0.877	0.0238
		0.885	0.00183
		0.892	0.00488
		0.9	0.03174
		0.907	0.03479
		0.915	0.01679
		0.922	0.00855
		0.93	0.01343
		0.937	0.02228
		0.945	0.03388
		0.952	0.03632
		0.96	0.01556
		0.967	0.00397
		0.975	0.0235
		0.982	0.04303
		0.99	0.03357
		0.997	0.01282
		1.005	0.00763
		1.012	0.01953
		1.02	0.03754
		1.027	0.0354
		1.035	0.01434
		1.042	0.00549
		1.05	0.0238
		1.057	0.0351
		1.065	0.03479
		1.072	0.02319
		1.08	0.00763
		1.087	0.01007
		1.095	0.03723
		1.102	0.04547
		1.11	0.01892
		1.117	0.00519
		1.125	0.02167
		1.132	0.03662
		1.14	0.04151
		1.147	0.02716
		1.155	0.01495
		1.162	0.01892
		1.17	0.03204
		1.177	0.03815
		1.185	0.03479
		1.192	0.01648
		1.2	0.01068
		1.207	0.02777
		1.215	0.05188
		1.222	0.03571
		1.23	0.01129
		1.237	0.01373
		1.245	0.03449
		1.252	0.04334
		1.26	0.03967
		1.267	0.01617
		1.275	0.01373
		1.282	0.0293
		1.29	0.03967
		1.297	0.03571
		1.305	0.02808
		1.312	0.01312
		1.32	0.01831
		1.327	0.04608
		1.335	0.047
		1.342	0.02441
		1.35	0.01373
		1.357	0.02503
		1.365	0.04578
		1.372	0.04303
		1.38	0.02045
		1.387	0.01892
		1.395	0.02777
		1.402	0.04212
		1.41	0.04578
		1.417	0.03845
		1.425	0.01984
		1.432	0.02075
		1.44	0.04242
		1.447	0.05158
		1.455	0.0354
		1.462	0.02319
		1.47	0.0174
		1.477	0.04151
		1.485	0.05219
		1.492	0.03754
		1.5	0.02258
		1.507	0.03052
		1.515	0.03784
		1.522	0.04669
		1.53	0.05036
		1.537	0.02808
		1.545	0.02594
		1.552	0.03662
		1.56	0.0586
		1.567	0.05463
		1.575	0.02808
		1.582	0.02167
		1.59	0.04334
		1.597	0.05219
		1.605	0.05066
		1.612	0.03296
		1.62	0.03113
		1.627	0.03601
		1.635	0.05371
		1.642	0.05676
		1.65	0.04028
		1.657	0.02167
		1.665	0.03754
		1.672	0.05402
		1.68	0.05005
		1.687	0.03723
		1.695	0.02441
		1.702	0.02075
		1.71	0.0531
		1.717	0.05646
		1.725	0.03754
		1.732	0.02655
		1.74	0.03479
		1.747	0.05554
		1.755	0.05127
		1.762	0.05554
		1.77	0.04089
		1.777	0.02899
		1.785	0.04578
		1.792	0.06897
		1.8	0.05249
		1.807	0.02716
		1.815	0.03143
		1.822	0.05768
		1.83	0.05615
		1.837	0.04944
		1.845	0.0351
		1.852	0.02655
		1.86	0.04273
		1.867	0.05615
		1.875	0.0473
		1.882	0.03327
		1.89	0.02686
		1.897	0.03357
		1.905	0.0528
		1.912	0.06531
		1.92	0.03845
		1.927	0.01984
		1.935	0.03754
		1.942	0.06195
		1.95	0.05921
		1.957	0.03967
		1.965	0.03906
		1.972	0.03845
		1.98	0.05463
		1.987	0.06195
		1.995	0.05615
		2.002	0.03906
		2.01	0.03723
		2.017	0.05921
		2.025	0.07447
		2.032	0.05829
		2.04	0.03693
		2.047	0.03388
		2.055	0.05005
		2.062	0.06684
		2.07	0.05066
		2.077	0.03082
		2.085	0.03693
		2.092	0.05036
		2.1	0.0528
		2.107	0.05066
		2.115	0.04364
		2.122	0.0293
		2.13	0.05036
		2.137	0.06439
		2.145	0.05493
		2.152	0.04334
		2.16	0.03815
		2.167	0.0473
		2.175	0.0708
		2.182	0.07324
		2.19	0.03296
		2.197	0.03967
		2.205	0.0586
		2.212	0.05799
		2.22	0.06531
		2.227	0.06104
		2.235	0.03998
		2.242	0.04578
		2.25	0.07416
		2.257	0.06928
		2.265	0.04944
		2.272	0.03784
		2.28	0.03784
		2.287	0.06714
		2.295	0.06897
		2.302	0.04975
		2.31	0.03449
		2.317	0.04761
		2.325	0.06226
		2.332	0.06043
		2.34	0.07019
		2.347	0.04364
		2.355	0.03449
		2.362	0.0531
		2.37	0.07447
		2.377	0.05493
		2.385	0.03693
		2.392	0.04547
		2.4	0.05371
		2.407	0.07599
		2.415	0.0708
		2.422	0.03906
		2.43	0.04273
		2.437	0.06561
		2.445	0.07111
		2.452	0.06775
		2.46	0.06958
		2.467	0.04486
		2.475	0.04578
		2.482	0.08087
		2.49	0.08057
		2.497	0.16144
		2.505	0.16114
		2.512	0.17304
		2.52	0.18281
		2.527	0.19318
		2.535	0.16877
		2.542	0.1532
		2.55	0.16266
		2.557	0.19562
		2.565	0.17975
		2.572	0.17914
		2.58	0.16144
		2.587	0.1587
		2.595	0.17365
		2.602	0.18952
		2.61	0.17945
		2.617	0.15687
		2.625	0.16114
		2.632	0.18525
		2.64	0.20356
		2.647	0.18616
		2.655	0.17609
		2.662	0.17853
		2.67	0.18677
		2.677	0.20173
		2.685	0.19196
		2.692	0.1709
		2.7	0.1648
		2.707	0.17762
		2.715	0.21241
		2.722	0.19623
		2.73	0.16511
		2.737	0.16297
		2.745	0.11994
		2.752	0.19196
		2.76	0.19288
		2.767	0.17914
		2.775	0.16968
		2.782	0.18189
		2.79	0.19501
		2.797	0.19959
		2.805	0.18006
		2.812	0.1767
		2.82	0.18616
		2.827	0.19593
		2.835	0.21973
		2.842	0.19745
		2.85	0.16419
		2.857	0.17945
		2.865	0.19806
		2.872	0.21027
		2.88	0.19135
		2.887	0.16785
		2.895	0.18799
		2.902	0.2063
		2.91	0.20875
		2.917	0.20142
		2.925	0.18647
		2.932	0.18982
		2.94	0.20203
		2.947	0.22095
		2.955	0.2118
		2.962	0.19898
		2.97	0.1764
		2.977	0.21302
		2.985	0.23591
		2.992	0.23103

## Sheet: Sheet7
Fig. 4g		Rotation Angle (degree)	Percentage
		30	15.6863
		60	65.6863
		90	4.90196
		120	3.92157
		150	2.94118
		180	6.86275

## Sheet: Sheet8
Fig. 4k		Rotation Angle (degree)	Percentage
		30	3.75587
		60	10.7981
		90	7.51174
		120	84.0376
		150	7.51174
		180	12.2066

## Sheet: Sheet9
Fig. 4l					Pi-Charts
		Type A				Type B
		Clockwise	53			Clockwise	118
		Anticlockwise	49			Anticlockwise	120

## Sheet: Sheet10
Fig-4m		Type A		Measured Data				Linear Fit		Type B		Measured Data				Linear Fit
			Relative Tip Height (nm)	Threshold Rotation Voltage (V)	Error (V)		Relative Tip Height (nm)	Threshold Rotation Voltage (V)			Relative Tip Height (nm)	Threshold Rotation Voltage (V)	Error (V)		Relative Tip Height (nm)	Threshold Rotation Voltage (V)
			0.95	2.3	0.06876		0.1	0.30903			1.05	2.34167	0.07236		0.03	0.41521
			0.85	1.92	0.09695		0.10085	0.31077			0.93	1.99	0.10017		0.03102	0.4169
			0.75	2.05	0.15546		0.1017	0.31251			0.81	1.715	0.15245		0.03204	0.41859
			0.7	1.45	0.03		0.10255	0.31425			0.75	1.43	0.03		0.03306	0.42028
			0.65	1.77857	0.08581		0.1034	0.31599			0.69	1.345	0.045		0.03408	0.42197
			0.6	1.3	0.03		0.10425	0.31773			0.57	1.35333	0.1392		0.03511	0.42366
			0.4	0.8	0.03		0.10511	0.31947			0.51	1.45	0.03		0.03613	0.42535
			0.35	0.775	0.075		0.10596	0.32121			0.45	0.97	0.18771		0.03715	0.42704
			0.25	0.7	0.03		0.10681	0.32295			0.39	0.74	0.21		0.03817	0.42873
			0.2	0.65	0.03		0.10766	0.32469			0.33	0.96	0.03		0.03919	0.43042
			0.15	0.425	0.025		0.10851	0.32644			0.15	0.484	0.10058		0.04021	0.43211
			0.1	0.25625	0.02135		0.10936	0.32818			0.03	0.31857	0.03528		0.04123	0.4338
							0.11021	0.32992							0.04225	0.43549
							0.11106	0.33166							0.04327	0.43718
							0.11191	0.3334							0.04429	0.43887
							0.11276	0.33514							0.04532	0.44056
							0.11361	0.33688							0.04634	0.44225
							0.11446	0.33862							0.04736	0.44394
							0.11532	0.34036							0.04838	0.44563
							0.11617	0.3421							0.0494	0.44732
							0.11702	0.34384							0.05042	0.44901
							0.11787	0.34558							0.05144	0.4507
							0.11872	0.34732							0.05246	0.45239
							0.11957	0.34907							0.05348	0.45408
							0.12042	0.35081							0.0545	0.45577
							0.12127	0.35255							0.05553	0.45746
							0.12212	0.35429							0.05655	0.45915
							0.12297	0.35603							0.05757	0.46084
							0.12382	0.35777							0.05859	0.46253
							0.12467	0.35951							0.05961	0.46422
							0.12553	0.36125							0.06063	0.46591
							0.12638	0.36299							0.06165	0.4676
							0.12723	0.36473							0.06267	0.46929
							0.12808	0.36647							0.06369	0.47098
							0.12893	0.36821							0.06471	0.47267
							0.12978	0.36995							0.06574	0.47436
							0.13063	0.3717							0.06676	0.47605
							0.13148	0.37344							0.06778	0.47774
							0.13233	0.37518							0.0688	0.47943
							0.13318	0.37692							0.06982	0.48112
							0.13403	0.37866							0.07084	0.48281
							0.13488	0.3804							0.07186	0.4845
							0.13574	0.38214							0.07288	0.48619
							0.13659	0.38388							0.0739	0.48788
							0.13744	0.38562							0.07492	0.48957
							0.13829	0.38736							0.07595	0.49126
							0.13914	0.3891							0.07697	0.49295
							0.13999	0.39084							0.07799	0.49464
							0.14084	0.39258							0.07901	0.49633
							0.14169	0.39432							0.08003	0.49802
							0.14254	0.39607							0.08105	0.49971
							0.14339	0.39781							0.08207	0.5014
							0.14424	0.39955							0.08309	0.50309
							0.1451	0.40129							0.08411	0.50478
							0.14595	0.40303							0.08514	0.50647
							0.1468	0.40477							0.08616	0.50816
							0.14765	0.40651							0.08718	0.50985
							0.1485	0.40825							0.0882	0.51154
							0.14935	0.40999							0.08922	0.51323
							0.1502	0.41173							0.09024	0.51492
							0.15105	0.41347							0.09126	0.51661
							0.1519	0.41521							0.09228	0.5183
							0.15275	0.41695							0.0933	0.51999
							0.1536	0.4187							0.09432	0.52167
							0.15445	0.42044							0.09535	0.52336
							0.15531	0.42218							0.09637	0.52505
							0.15616	0.42392							0.09739	0.52674
							0.15701	0.42566							0.09841	0.52843
							0.15786	0.4274							0.09943	0.53012
							0.15871	0.42914							0.10045	0.53181
							0.15956	0.43088							0.10147	0.5335
							0.16041	0.43262							0.10249	0.53519
							0.16126	0.43436							0.10351	0.53688
							0.16211	0.4361							0.10453	0.53857
							0.16296	0.43784							0.10556	0.54026
							0.16381	0.43958							0.10658	0.54195
							0.16466	0.44133							0.1076	0.54364
							0.16552	0.44307							0.10862	0.54533
							0.16637	0.44481							0.10964	0.54702
							0.16722	0.44655							0.11066	0.54871
							0.16807	0.44829							0.11168	0.5504
							0.16892	0.45003							0.1127	0.55209
							0.16977	0.45177							0.11372	0.55378
							0.17062	0.45351							0.11474	0.55547
							0.17147	0.45525							0.11577	0.55716
							0.17232	0.45699							0.11679	0.55885
							0.17317	0.45873							0.11781	0.56054
							0.17402	0.46047							0.11883	0.56223
							0.17487	0.46221							0.11985	0.56392
							0.17573	0.46396							0.12087	0.56561
							0.17658	0.4657							0.12189	0.5673
							0.17743	0.46744							0.12291	0.56899
							0.17828	0.46918							0.12393	0.57068
							0.17913	0.47092							0.12495	0.57237
							0.17998	0.47266							0.12598	0.57406
							0.18083	0.4744							0.127	0.57575
							0.18168	0.47614							0.12802	0.57744
							0.18253	0.47788							0.12904	0.57913
							0.18338	0.47962							0.13006	0.58082
							0.18423	0.48136							0.13108	0.58251
							0.18509	0.4831							0.1321	0.5842
							0.18594	0.48484							0.13312	0.58589
							0.18679	0.48659							0.13414	0.58758
							0.18764	0.48833							0.13517	0.58927
							0.18849	0.49007							0.13619	0.59096
							0.18934	0.49181							0.13721	0.59265
							0.19019	0.49355							0.13823	0.59434
							0.19104	0.49529							0.13925	0.59603
							0.19189	0.49703							0.14027	0.59772
							0.19274	0.49877							0.14129	0.59941
							0.19359	0.50051							0.14231	0.6011
							0.19444	0.50225							0.14333	0.60279
							0.1953	0.50399							0.14435	0.60448
							0.19615	0.50573							0.14538	0.60617
							0.197	0.50747							0.1464	0.60786
							0.19785	0.50922							0.14742	0.60955
							0.1987	0.51096							0.14844	0.61124
							0.19955	0.5127							0.14946	0.61293
							0.2004	0.51444							0.15048	0.61462
							0.20125	0.51618							0.1515	0.61631
							0.2021	0.51792							0.15252	0.618
							0.20295	0.51966							0.15354	0.61969
							0.2038	0.5214							0.15456	0.62138
							0.20465	0.52314							0.15559	0.62307
							0.20551	0.52488							0.15661	0.62476
							0.20636	0.52662							0.15763	0.62645
							0.20721	0.52836							0.15865	0.62813
							0.20806	0.5301							0.15967	0.62982
							0.20891	0.53185							0.16069	0.63151
							0.20976	0.53359							0.16171	0.6332
							0.21061	0.53533							0.16273	0.63489
							0.21146	0.53707							0.16375	0.63658
							0.21231	0.53881							0.16477	0.63827
							0.21316	0.54055							0.1658	0.63996
							0.21401	0.54229							0.16682	0.64165
							0.21486	0.54403							0.16784	0.64334
							0.21572	0.54577							0.16886	0.64503
							0.21657	0.54751							0.16988	0.64672
							0.21742	0.54925							0.1709	0.64841
							0.21827	0.55099							0.17192	0.6501
							0.21912	0.55273							0.17294	0.65179
							0.21997	0.55448							0.17396	0.65348
							0.22082	0.55622							0.17498	0.65517
							0.22167	0.55796							0.17601	0.65686
							0.22252	0.5597							0.17703	0.65855
							0.22337	0.56144							0.17805	0.66024
							0.22422	0.56318							0.17907	0.66193
							0.22508	0.56492							0.18009	0.66362
							0.22593	0.56666							0.18111	0.66531
							0.22678	0.5684							0.18213	0.667
							0.22763	0.57014							0.18315	0.66869
							0.22848	0.57188							0.18417	0.67038
							0.22933	0.57362							0.1852	0.67207
							0.23018	0.57536							0.18622	0.67376
							0.23103	0.57711							0.18724	0.67545
							0.23188	0.57885							0.18826	0.67714
							0.23273	0.58059							0.18928	0.67883
							0.23358	0.58233							0.1903	0.68052
							0.23443	0.58407							0.19132	0.68221
							0.23529	0.58581							0.19234	0.6839
							0.23614	0.58755							0.19336	0.68559
							0.23699	0.58929							0.19438	0.68728
							0.23784	0.59103							0.19541	0.68897
							0.23869	0.59277							0.19643	0.69066
							0.23954	0.59451							0.19745	0.69235
							0.24039	0.59625							0.19847	0.69404
							0.24124	0.59799							0.19949	0.69573
							0.24209	0.59974							0.20051	0.69742
							0.24294	0.60148							0.20153	0.69911
							0.24379	0.60322							0.20255	0.7008
							0.24464	0.60496							0.20357	0.70249
							0.2455	0.6067							0.20459	0.70418
							0.24635	0.60844							0.20562	0.70587
							0.2472	0.61018							0.20664	0.70756
							0.24805	0.61192							0.20766	0.70925
							0.2489	0.61366							0.20868	0.71094
							0.24975	0.6154							0.2097	0.71263
							0.2506	0.61714							0.21072	0.71432
							0.25145	0.61888							0.21174	0.71601
							0.2523	0.62062							0.21276	0.7177
							0.25315	0.62237							0.21378	0.71939
							0.254	0.62411							0.2148	0.72108
							0.25485	0.62585							0.21583	0.72277
							0.25571	0.62759							0.21685	0.72446
							0.25656	0.62933							0.21787	0.72615
							0.25741	0.63107							0.21889	0.72784
							0.25826	0.63281							0.21991	0.72953
							0.25911	0.63455							0.22093	0.73122
							0.25996	0.63629							0.22195	0.73291
							0.26081	0.63803							0.22297	0.73459
							0.26166	0.63977							0.22399	0.73628
							0.26251	0.64151							0.22502	0.73797
							0.26336	0.64325							0.22604	0.73966
							0.26421	0.645							0.22706	0.74135
							0.26507	0.64674							0.22808	0.74304
							0.26592	0.64848							0.2291	0.74473
							0.26677	0.65022							0.23012	0.74642
							0.26762	0.65196							0.23114	0.74811
							0.26847	0.6537							0.23216	0.7498
							0.26932	0.65544							0.23318	0.75149
							0.27017	0.65718							0.2342	0.75318
							0.27102	0.65892							0.23523	0.75487
							0.27187	0.66066							0.23625	0.75656
							0.27272	0.6624							0.23727	0.75825
							0.27357	0.66414							0.23829	0.75994
							0.27442	0.66588							0.23931	0.76163
							0.27528	0.66762							0.24033	0.76332
							0.27613	0.66937							0.24135	0.76501
							0.27698	0.67111							0.24237	0.7667
							0.27783	0.67285							0.24339	0.76839
							0.27868	0.67459							0.24441	0.77008
							0.27953	0.67633							0.24544	0.77177
							0.28038	0.67807							0.24646	0.77346
							0.28123	0.67981							0.24748	0.77515
							0.28208	0.68155							0.2485	0.77684
							0.28293	0.68329							0.24952	0.77853
							0.28378	0.68503							0.25054	0.78022
							0.28463	0.68677							0.25156	0.78191
							0.28549	0.68851							0.25258	0.7836
							0.28634	0.69025							0.2536	0.78529
							0.28719	0.692							0.25462	0.78698
							0.28804	0.69374							0.25565	0.78867
							0.28889	0.69548							0.25667	0.79036
							0.28974	0.69722							0.25769	0.79205
							0.29059	0.69896							0.25871	0.79374
							0.29144	0.7007							0.25973	0.79543
							0.29229	0.70244							0.26075	0.79712
							0.29314	0.70418							0.26177	0.79881
							0.29399	0.70592							0.26279	0.8005
							0.29484	0.70766							0.26381	0.80219
							0.2957	0.7094							0.26483	0.80388
							0.29655	0.71114							0.26586	0.80557
							0.2974	0.71288							0.26688	0.80726
							0.29825	0.71463							0.2679	0.80895
							0.2991	0.71637							0.26892	0.81064
							0.29995	0.71811							0.26994	0.81233
							0.3008	0.71985							0.27096	0.81402
							0.30165	0.72159							0.27198	0.81571
							0.3025	0.72333							0.273	0.8174
							0.30335	0.72507							0.27402	0.81909
							0.3042	0.72681							0.27505	0.82078
							0.30506	0.72855							0.27607	0.82247
							0.30591	0.73029							0.27709	0.82416
							0.30676	0.73203							0.27811	0.82585
							0.30761	0.73377							0.27913	0.82754
							0.30846	0.73551							0.28015	0.82923
							0.30931	0.73726							0.28117	0.83092
							0.31016	0.739							0.28219	0.83261
							0.31101	0.74074							0.28321	0.8343
							0.31186	0.74248							0.28423	0.83599
							0.31271	0.74422							0.28526	0.83768
							0.31356	0.74596							0.28628	0.83937
							0.31441	0.7477							0.2873	0.84105
							0.31527	0.74944							0.28832	0.84274
							0.31612	0.75118							0.28934	0.84443
							0.31697	0.75292							0.29036	0.84612
							0.31782	0.75466							0.29138	0.84781
							0.31867	0.7564							0.2924	0.8495
							0.31952	0.75814							0.29342	0.85119
							0.32037	0.75989							0.29444	0.85288
							0.32122	0.76163							0.29547	0.85457
							0.32207	0.76337							0.29649	0.85626
							0.32292	0.76511							0.29751	0.85795
							0.32377	0.76685							0.29853	0.85964
							0.32462	0.76859							0.29955	0.86133
							0.32548	0.77033							0.30057	0.86302
							0.32633	0.77207							0.30159	0.86471
							0.32718	0.77381							0.30261	0.8664
							0.32803	0.77555							0.30363	0.86809
							0.32888	0.77729							0.30465	0.86978
							0.32973	0.77903							0.30568	0.87147
							0.33058	0.78077							0.3067	0.87316
							0.33143	0.78252							0.30772	0.87485
							0.33228	0.78426							0.30874	0.87654
							0.33313	0.786							0.30976	0.87823
							0.33398	0.78774							0.31078	0.87992
							0.33483	0.78948							0.3118	0.88161
							0.33569	0.79122							0.31282	0.8833
							0.33654	0.79296							0.31384	0.88499
							0.33739	0.7947							0.31486	0.88668
							0.33824	0.79644							0.31589	0.88837
							0.33909	0.79818							0.31691	0.89006
							0.33994	0.79992							0.31793	0.89175
							0.34079	0.80166							0.31895	0.89344
							0.34164	0.8034							0.31997	0.89513
							0.34249	0.80515							0.32099	0.89682
							0.34334	0.80689							0.32201	0.89851
							0.34419	0.80863							0.32303	0.9002
							0.34505	0.81037							0.32405	0.90189
							0.3459	0.81211							0.32508	0.90358
							0.34675	0.81385							0.3261	0.90527
							0.3476	0.81559							0.32712	0.90696
							0.34845	0.81733							0.32814	0.90865
							0.3493	0.81907							0.32916	0.91034
							0.35015	0.82081							0.33018	0.91203
							0.351	0.82255							0.3312	0.91372
							0.35185	0.82429							0.33222	0.91541
							0.3527	0.82603							0.33324	0.9171
							0.35355	0.82778							0.33426	0.91879
							0.3544	0.82952							0.33529	0.92048
							0.35526	0.83126							0.33631	0.92217
							0.35611	0.833							0.33733	0.92386
							0.35696	0.83474							0.33835	0.92555
							0.35781	0.83648							0.33937	0.92724
							0.35866	0.83822							0.34039	0.92893
							0.35951	0.83996							0.34141	0.93062
							0.36036	0.8417							0.34243	0.93231
							0.36121	0.84344							0.34345	0.934
							0.36206	0.84518							0.34447	0.93569
							0.36291	0.84692							0.3455	0.93738
							0.36376	0.84866							0.34652	0.93907
							0.36461	0.85041							0.34754	0.94076
							0.36547	0.85215							0.34856	0.94245
							0.36632	0.85389							0.34958	0.94414
							0.36717	0.85563							0.3506	0.94583
							0.36802	0.85737							0.35162	0.94751
							0.36887	0.85911							0.35264	0.9492
							0.36972	0.86085							0.35366	0.95089
							0.37057	0.86259							0.35468	0.95258
							0.37142	0.86433							0.35571	0.95427
							0.37227	0.86607							0.35673	0.95596
							0.37312	0.86781							0.35775	0.95765
							0.37397	0.86955							0.35877	0.95934
							0.37482	0.87129							0.35979	0.96103
							0.37568	0.87304							0.36081	0.96272
							0.37653	0.87478							0.36183	0.96441
							0.37738	0.87652							0.36285	0.9661
							0.37823	0.87826							0.36387	0.96779
							0.37908	0.88							0.36489	0.96948
							0.37993	0.88174							0.36592	0.97117
							0.38078	0.88348							0.36694	0.97286
							0.38163	0.88522							0.36796	0.97455
							0.38248	0.88696							0.36898	0.97624
							0.38333	0.8887							0.37	0.97793
							0.38418	0.89044							0.37102	0.97962
							0.38504	0.89218							0.37204	0.98131
							0.38589	0.89392							0.37306	0.983
							0.38674	0.89567							0.37408	0.98469
							0.38759	0.89741							0.37511	0.98638
							0.38844	0.89915							0.37613	0.98807
							0.38929	0.90089							0.37715	0.98976
							0.39014	0.90263							0.37817	0.99145
							0.39099	0.90437							0.37919	0.99314
							0.39184	0.90611							0.38021	0.99483
							0.39269	0.90785							0.38123	0.99652
							0.39354	0.90959							0.38225	0.99821
							0.39439	0.91133							0.38327	0.9999
							0.39525	0.91307							0.38429	1.00159
							0.3961	0.91481							0.38532	1.00328
							0.39695	0.91655							0.38634	1.00497
							0.3978	0.91829							0.38736	1.00666
							0.39865	0.92004							0.38838	1.00835
							0.3995	0.92178							0.3894	1.01004
							0.40035	0.92352							0.39042	1.01173
							0.4012	0.92526							0.39144	1.01342
							0.40205	0.927							0.39246	1.01511
							0.4029	0.92874							0.39348	1.0168
							0.40375	0.93048							0.3945	1.01849
							0.4046	0.93222							0.39553	1.02018
							0.40546	0.93396							0.39655	1.02187
							0.40631	0.9357							0.39757	1.02356
							0.40716	0.93744							0.39859	1.02525
							0.40801	0.93918							0.39961	1.02694
							0.40886	0.94092							0.40063	1.02863
							0.40971	0.94267							0.40165	1.03032
							0.41056	0.94441							0.40267	1.03201
							0.41141	0.94615							0.40369	1.0337
							0.41226	0.94789							0.40471	1.03539
							0.41311	0.94963							0.40574	1.03708
							0.41396	0.95137							0.40676	1.03877
							0.41481	0.95311							0.40778	1.04046
							0.41567	0.95485							0.4088	1.04215
							0.41652	0.95659							0.40982	1.04384
							0.41737	0.95833							0.41084	1.04553
							0.41822	0.96007							0.41186	1.04722
							0.41907	0.96181							0.41288	1.04891
							0.41992	0.96355							0.4139	1.0506
							0.42077	0.9653							0.41492	1.05229
							0.42162	0.96704							0.41595	1.05397
							0.42247	0.96878							0.41697	1.05566
							0.42332	0.97052							0.41799	1.05735
							0.42417	0.97226							0.41901	1.05904
							0.42503	0.974							0.42003	1.06073
							0.42588	0.97574							0.42105	1.06242
							0.42673	0.97748							0.42207	1.06411
							0.42758	0.97922							0.42309	1.0658
							0.42843	0.98096							0.42411	1.06749
							0.42928	0.9827							0.42514	1.06918
							0.43013	0.98444							0.42616	1.07087
							0.43098	0.98618							0.42718	1.07256
							0.43183	0.98793							0.4282	1.07425
							0.43268	0.98967							0.42922	1.07594
							0.43353	0.99141							0.43024	1.07763
							0.43438	0.99315							0.43126	1.07932
							0.43524	0.99489							0.43228	1.08101
							0.43609	0.99663							0.4333	1.0827
							0.43694	0.99837							0.43432	1.08439
							0.43779	1.00011							0.43535	1.08608
							0.43864	1.00185							0.43637	1.08777
							0.43949	1.00359							0.43739	1.08946
							0.44034	1.00533							0.43841	1.09115
							0.44119	1.00707							0.43943	1.09284
							0.44204	1.00881							0.44045	1.09453
							0.44289	1.01056							0.44147	1.09622
							0.44374	1.0123							0.44249	1.09791
							0.44459	1.01404							0.44351	1.0996
							0.44545	1.01578							0.44453	1.10129
							0.4463	1.01752							0.44556	1.10298
							0.44715	1.01926							0.44658	1.10467
							0.448	1.021							0.4476	1.10636
							0.44885	1.02274							0.44862	1.10805
							0.4497	1.02448							0.44964	1.10974
							0.45055	1.02622							0.45066	1.11143
							0.4514	1.02796							0.45168	1.11312
							0.45225	1.0297							0.4527	1.11481
							0.4531	1.03144							0.45372	1.1165
							0.45395	1.03319							0.45474	1.11819
							0.4548	1.03493							0.45577	1.11988
							0.45566	1.03667							0.45679	1.12157
							0.45651	1.03841							0.45781	1.12326
							0.45736	1.04015							0.45883	1.12495
							0.45821	1.04189							0.45985	1.12664
							0.45906	1.04363							0.46087	1.12833
							0.45991	1.04537							0.46189	1.13002
							0.46076	1.04711							0.46291	1.13171
							0.46161	1.04885							0.46393	1.1334
							0.46246	1.05059							0.46495	1.13509
							0.46331	1.05233							0.46598	1.13678
							0.46416	1.05407							0.467	1.13847
							0.46502	1.05582							0.46802	1.14016
							0.46587	1.05756							0.46904	1.14185
							0.46672	1.0593							0.47006	1.14354
							0.46757	1.06104							0.47108	1.14523
							0.46842	1.06278							0.4721	1.14692
							0.46927	1.06452							0.47312	1.14861
							0.47012	1.06626							0.47414	1.1503
							0.47097	1.068							0.47517	1.15199
							0.47182	1.06974							0.47619	1.15368
							0.47267	1.07148							0.47721	1.15537
							0.47352	1.07322							0.47823	1.15706
							0.47437	1.07496							0.47925	1.15875
							0.47523	1.0767							0.48027	1.16043
							0.47608	1.07845							0.48129	1.16212
							0.47693	1.08019							0.48231	1.16381
							0.47778	1.08193							0.48333	1.1655
							0.47863	1.08367							0.48435	1.16719
							0.47948	1.08541							0.48538	1.16888
							0.48033	1.08715							0.4864	1.17057
							0.48118	1.08889							0.48742	1.17226
							0.48203	1.09063							0.48844	1.17395
							0.48288	1.09237							0.48946	1.17564
							0.48373	1.09411							0.49048	1.17733
							0.48458	1.09585							0.4915	1.17902
							0.48544	1.09759							0.49252	1.18071
							0.48629	1.09933							0.49354	1.1824
							0.48714	1.10108							0.49456	1.18409
							0.48799	1.10282							0.49559	1.18578
							0.48884	1.10456							0.49661	1.18747
							0.48969	1.1063							0.49763	1.18916
							0.49054	1.10804							0.49865	1.19085
							0.49139	1.10978							0.49967	1.19254
							0.49224	1.11152							0.50069	1.19423
							0.49309	1.11326							0.50171	1.19592
							0.49394	1.115							0.50273	1.19761
							0.49479	1.11674							0.50375	1.1993
							0.49565	1.11848							0.50477	1.20099
							0.4965	1.12022							0.5058	1.20268
							0.49735	1.12196							0.50682	1.20437
							0.4982	1.12371							0.50784	1.20606
							0.49905	1.12545							0.50886	1.20775
							0.4999	1.12719							0.50988	1.20944
							0.50075	1.12893							0.5109	1.21113
							0.5016	1.13067							0.51192	1.21282
							0.50245	1.13241							0.51294	1.21451
							0.5033	1.13415							0.51396	1.2162
							0.50415	1.13589							0.51498	1.21789
							0.50501	1.13763							0.51601	1.21958
							0.50586	1.13937							0.51703	1.22127
							0.50671	1.14111							0.51805	1.22296
							0.50756	1.14285							0.51907	1.22465
							0.50841	1.14459							0.52009	1.22634
							0.50926	1.14634							0.52111	1.22803
							0.51011	1.14808							0.52213	1.22972
							0.51096	1.14982							0.52315	1.23141
							0.51181	1.15156							0.52417	1.2331
							0.51266	1.1533							0.5252	1.23479
							0.51351	1.15504							0.52622	1.23648
							0.51436	1.15678							0.52724	1.23817
							0.51522	1.15852							0.52826	1.23986
							0.51607	1.16026							0.52928	1.24155
							0.51692	1.162							0.5303	1.24324
							0.51777	1.16374							0.53132	1.24493
							0.51862	1.16548							0.53234	1.24662
							0.51947	1.16722							0.53336	1.24831
							0.52032	1.16896							0.53438	1.25
							0.52117	1.17071							0.53541	1.25169
							0.52202	1.17245							0.53643	1.25338
							0.52287	1.17419							0.53745	1.25507
							0.52372	1.17593							0.53847	1.25676
							0.52457	1.17767							0.53949	1.25845
							0.52543	1.17941							0.54051	1.26014
							0.52628	1.18115							0.54153	1.26183
							0.52713	1.18289							0.54255	1.26352
							0.52798	1.18463							0.54357	1.26521
							0.52883	1.18637							0.54459	1.26689
							0.52968	1.18811							0.54562	1.26858
							0.53053	1.18985							0.54664	1.27027
							0.53138	1.19159							0.54766	1.27196
							0.53223	1.19334							0.54868	1.27365
							0.53308	1.19508							0.5497	1.27534
							0.53393	1.19682							0.55072	1.27703
							0.53478	1.19856							0.55174	1.27872
							0.53564	1.2003							0.55276	1.28041
							0.53649	1.20204							0.55378	1.2821
							0.53734	1.20378							0.5548	1.28379
							0.53819	1.20552							0.55583	1.28548
							0.53904	1.20726							0.55685	1.28717
							0.53989	1.209							0.55787	1.28886
							0.54074	1.21074							0.55889	1.29055
							0.54159	1.21248							0.55991	1.29224
							0.54244	1.21422							0.56093	1.29393
							0.54329	1.21597							0.56195	1.29562
							0.54414	1.21771							0.56297	1.29731
							0.54499	1.21945							0.56399	1.299
							0.54585	1.22119							0.56502	1.30069
							0.5467	1.22293							0.56604	1.30238
							0.54755	1.22467							0.56706	1.30407
							0.5484	1.22641							0.56808	1.30576
							0.54925	1.22815							0.5691	1.30745
							0.5501	1.22989							0.57012	1.30914
							0.55095	1.23163							0.57114	1.31083
							0.5518	1.23337							0.57216	1.31252
							0.55265	1.23511							0.57318	1.31421
							0.5535	1.23685							0.5742	1.3159
							0.55435	1.2386							0.57523	1.31759
							0.55521	1.24034							0.57625	1.31928
							0.55606	1.24208							0.57727	1.32097
							0.55691	1.24382							0.57829	1.32266
							0.55776	1.24556							0.57931	1.32435
							0.55861	1.2473							0.58033	1.32604
							0.55946	1.24904							0.58135	1.32773
							0.56031	1.25078							0.58237	1.32942
							0.56116	1.25252							0.58339	1.33111
							0.56201	1.25426							0.58441	1.3328
							0.56286	1.256							0.58544	1.33449
							0.56371	1.25774							0.58646	1.33618
							0.56456	1.25948							0.58748	1.33787
							0.56542	1.26123							0.5885	1.33956
							0.56627	1.26297							0.58952	1.34125
							0.56712	1.26471							0.59054	1.34294
							0.56797	1.26645							0.59156	1.34463
							0.56882	1.26819							0.59258	1.34632
							0.56967	1.26993							0.5936	1.34801
							0.57052	1.27167							0.59462	1.3497
							0.57137	1.27341							0.59565	1.35139
							0.57222	1.27515							0.59667	1.35308
							0.57307	1.27689							0.59769	1.35477
							0.57392	1.27863							0.59871	1.35646
							0.57477	1.28037							0.59973	1.35815
							0.57563	1.28211							0.60075	1.35984
							0.57648	1.28386							0.60177	1.36153
							0.57733	1.2856							0.60279	1.36322
							0.57818	1.28734							0.60381	1.36491
							0.57903	1.28908							0.60483	1.3666
							0.57988	1.29082							0.60586	1.36829
							0.58073	1.29256							0.60688	1.36998
							0.58158	1.2943							0.6079	1.37167
							0.58243	1.29604							0.60892	1.37335
							0.58328	1.29778							0.60994	1.37504
							0.58413	1.29952							0.61096	1.37673
							0.58498	1.30126							0.61198	1.37842
							0.58584	1.303							0.613	1.38011
							0.58669	1.30474							0.61402	1.3818
							0.58754	1.30649							0.61505	1.38349
							0.58839	1.30823							0.61607	1.38518
							0.58924	1.30997							0.61709	1.38687
							0.59009	1.31171							0.61811	1.38856
							0.59094	1.31345							0.61913	1.39025
							0.59179	1.31519							0.62015	1.39194
							0.59264	1.31693							0.62117	1.39363
							0.59349	1.31867							0.62219	1.39532
							0.59434	1.32041							0.62321	1.39701
							0.5952	1.32215							0.62423	1.3987
							0.59605	1.32389							0.62526	1.40039
							0.5969	1.32563							0.62628	1.40208
							0.59775	1.32737							0.6273	1.40377
							0.5986	1.32912							0.62832	1.40546
							0.59945	1.33086							0.62934	1.40715
							0.6003	1.3326							0.63036	1.40884
							0.60115	1.33434							0.63138	1.41053
							0.602	1.33608							0.6324	1.41222
							0.60285	1.33782							0.63342	1.41391
							0.6037	1.33956							0.63444	1.4156
							0.60455	1.3413							0.63547	1.41729
							0.60541	1.34304							0.63649	1.41898
							0.60626	1.34478							0.63751	1.42067
							0.60711	1.34652							0.63853	1.42236
							0.60796	1.34826							0.63955	1.42405
							0.60881	1.35							0.64057	1.42574
							0.60966	1.35175							0.64159	1.42743
							0.61051	1.35349							0.64261	1.42912
							0.61136	1.35523							0.64363	1.43081
							0.61221	1.35697							0.64465	1.4325
							0.61306	1.35871							0.64568	1.43419
							0.61391	1.36045							0.6467	1.43588
							0.61476	1.36219							0.64772	1.43757
							0.61562	1.36393							0.64874	1.43926
							0.61647	1.36567							0.64976	1.44095
							0.61732	1.36741							0.65078	1.44264
							0.61817	1.36915							0.6518	1.44433
							0.61902	1.37089							0.65282	1.44602
							0.61987	1.37263							0.65384	1.44771
							0.62072	1.37438							0.65486	1.4494
							0.62157	1.37612							0.65589	1.45109
							0.62242	1.37786							0.65691	1.45278
							0.62327	1.3796							0.65793	1.45447
							0.62412	1.38134							0.65895	1.45616
							0.62497	1.38308							0.65997	1.45785
							0.62583	1.38482							0.66099	1.45954
							0.62668	1.38656							0.66201	1.46123
							0.62753	1.3883							0.66303	1.46292
							0.62838	1.39004							0.66405	1.46461
							0.62923	1.39178							0.66508	1.4663
							0.63008	1.39352							0.6661	1.46799
							0.63093	1.39526							0.66712	1.46968
							0.63178	1.39701							0.66814	1.47137
							0.63263	1.39875							0.66916	1.47306
							0.63348	1.40049							0.67018	1.47475
							0.63433	1.40223							0.6712	1.47644
							0.63519	1.40397							0.67222	1.47813
							0.63604	1.40571							0.67324	1.47981
							0.63689	1.40745							0.67426	1.4815
							0.63774	1.40919							0.67529	1.48319
							0.63859	1.41093							0.67631	1.48488
							0.63944	1.41267							0.67733	1.48657
							0.64029	1.41441							0.67835	1.48826
							0.64114	1.41615							0.67937	1.48995
							0.64199	1.41789							0.68039	1.49164
							0.64284	1.41963							0.68141	1.49333
							0.64369	1.42138							0.68243	1.49502
							0.64454	1.42312							0.68345	1.49671
							0.6454	1.42486							0.68447	1.4984
							0.64625	1.4266							0.6855	1.50009
							0.6471	1.42834							0.68652	1.50178
							0.64795	1.43008							0.68754	1.50347
							0.6488	1.43182							0.68856	1.50516
							0.64965	1.43356							0.68958	1.50685
							0.6505	1.4353							0.6906	1.50854
							0.65135	1.43704							0.69162	1.51023
							0.6522	1.43878							0.69264	1.51192
							0.65305	1.44052							0.69366	1.51361
							0.6539	1.44226							0.69468	1.5153
							0.65475	1.44401							0.69571	1.51699
							0.65561	1.44575							0.69673	1.51868
							0.65646	1.44749							0.69775	1.52037
							0.65731	1.44923							0.69877	1.52206
							0.65816	1.45097							0.69979	1.52375
							0.65901	1.45271							0.70081	1.52544
							0.65986	1.45445							0.70183	1.52713
							0.66071	1.45619							0.70285	1.52882
							0.66156	1.45793							0.70387	1.53051
							0.66241	1.45967							0.70489	1.5322
							0.66326	1.46141							0.70592	1.53389
							0.66411	1.46315							0.70694	1.53558
							0.66496	1.46489							0.70796	1.53727
							0.66582	1.46664							0.70898	1.53896
							0.66667	1.46838							0.71	1.54065
							0.66752	1.47012							0.71102	1.54234
							0.66837	1.47186							0.71204	1.54403
							0.66922	1.4736							0.71306	1.54572
							0.67007	1.47534							0.71408	1.54741
							0.67092	1.47708							0.71511	1.5491
							0.67177	1.47882							0.71613	1.55079
							0.67262	1.48056							0.71715	1.55248
							0.67347	1.4823							0.71817	1.55417
							0.67432	1.48404							0.71919	1.55586
							0.67518	1.48578							0.72021	1.55755
							0.67603	1.48752							0.72123	1.55924
							0.67688	1.48927							0.72225	1.56093
							0.67773	1.49101							0.72327	1.56262
							0.67858	1.49275							0.72429	1.56431
							0.67943	1.49449							0.72532	1.566
							0.68028	1.49623							0.72634	1.56769
							0.68113	1.49797							0.72736	1.56938
							0.68198	1.49971							0.72838	1.57107
							0.68283	1.50145							0.7294	1.57276
							0.68368	1.50319							0.73042	1.57445
							0.68453	1.50493							0.73144	1.57614
							0.68539	1.50667							0.73246	1.57783
							0.68624	1.50841							0.73348	1.57952
							0.68709	1.51015							0.7345	1.58121
							0.68794	1.5119							0.73553	1.5829
							0.68879	1.51364							0.73655	1.58459
							0.68964	1.51538							0.73757	1.58627
							0.69049	1.51712							0.73859	1.58796
							0.69134	1.51886							0.73961	1.58965
							0.69219	1.5206							0.74063	1.59134
							0.69304	1.52234							0.74165	1.59303
							0.69389	1.52408							0.74267	1.59472
							0.69474	1.52582							0.74369	1.59641
							0.6956	1.52756							0.74471	1.5981
							0.69645	1.5293							0.74574	1.59979
							0.6973	1.53104							0.74676	1.60148
							0.69815	1.53278							0.74778	1.60317
							0.699	1.53453							0.7488	1.60486
							0.69985	1.53627							0.74982	1.60655
							0.7007	1.53801							0.75084	1.60824
							0.70155	1.53975							0.75186	1.60993
							0.7024	1.54149							0.75288	1.61162
							0.70325	1.54323							0.7539	1.61331
							0.7041	1.54497							0.75492	1.615
							0.70495	1.54671							0.75595	1.61669
							0.70581	1.54845							0.75697	1.61838
							0.70666	1.55019							0.75799	1.62007
							0.70751	1.55193							0.75901	1.62176
							0.70836	1.55367							0.76003	1.62345
							0.70921	1.55541							0.76105	1.62514
							0.71006	1.55716							0.76207	1.62683
							0.71091	1.5589							0.76309	1.62852
							0.71176	1.56064							0.76411	1.63021
							0.71261	1.56238							0.76514	1.6319
							0.71346	1.56412							0.76616	1.63359
							0.71431	1.56586							0.76718	1.63528
							0.71517	1.5676							0.7682	1.63697
							0.71602	1.56934							0.76922	1.63866
							0.71687	1.57108							0.77024	1.64035
							0.71772	1.57282							0.77126	1.64204
							0.71857	1.57456							0.77228	1.64373
							0.71942	1.5763							0.7733	1.64542
							0.72027	1.57804							0.77432	1.64711
							0.72112	1.57979							0.77535	1.6488
							0.72197	1.58153							0.77637	1.65049
							0.72282	1.58327							0.77739	1.65218
							0.72367	1.58501							0.77841	1.65387
							0.72452	1.58675							0.77943	1.65556
							0.72538	1.58849							0.78045	1.65725
							0.72623	1.59023							0.78147	1.65894
							0.72708	1.59197							0.78249	1.66063
							0.72793	1.59371							0.78351	1.66232
							0.72878	1.59545							0.78453	1.66401
							0.72963	1.59719							0.78556	1.6657
							0.73048	1.59893							0.78658	1.66739
							0.73133	1.60067							0.7876	1.66908
							0.73218	1.60242							0.78862	1.67077
							0.73303	1.60416							0.78964	1.67246
							0.73388	1.6059							0.79066	1.67415
							0.73473	1.60764							0.79168	1.67584
							0.73559	1.60938							0.7927	1.67753
							0.73644	1.61112							0.79372	1.67922
							0.73729	1.61286							0.79474	1.68091
							0.73814	1.6146							0.79577	1.6826
							0.73899	1.61634							0.79679	1.68429
							0.73984	1.61808							0.79781	1.68598
							0.74069	1.61982							0.79883	1.68767
							0.74154	1.62156							0.79985	1.68936
							0.74239	1.6233							0.80087	1.69105
							0.74324	1.62505							0.80189	1.69273
							0.74409	1.62679							0.80291	1.69442
							0.74494	1.62853							0.80393	1.69611
							0.7458	1.63027							0.80495	1.6978
							0.74665	1.63201							0.80598	1.69949
							0.7475	1.63375							0.807	1.70118
							0.74835	1.63549							0.80802	1.70287
							0.7492	1.63723							0.80904	1.70456
							0.75005	1.63897							0.81006	1.70625
							0.7509	1.64071							0.81108	1.70794
							0.75175	1.64245							0.8121	1.70963
							0.7526	1.64419							0.81312	1.71132
							0.75345	1.64593							0.81414	1.71301
							0.7543	1.64768							0.81517	1.7147
							0.75516	1.64942							0.81619	1.71639
							0.75601	1.65116							0.81721	1.71808
							0.75686	1.6529							0.81823	1.71977
							0.75771	1.65464							0.81925	1.72146
							0.75856	1.65638							0.82027	1.72315
							0.75941	1.65812							0.82129	1.72484
							0.76026	1.65986							0.82231	1.72653
							0.76111	1.6616							0.82333	1.72822
							0.76196	1.66334							0.82435	1.72991
							0.76281	1.66508							0.82538	1.7316
							0.76366	1.66682							0.8264	1.73329
							0.76451	1.66856							0.82742	1.73498
							0.76537	1.67031							0.82844	1.73667
							0.76622	1.67205							0.82946	1.73836
							0.76707	1.67379							0.83048	1.74005
							0.76792	1.67553							0.8315	1.74174
							0.76877	1.67727							0.83252	1.74343
							0.76962	1.67901							0.83354	1.74512
							0.77047	1.68075							0.83456	1.74681
							0.77132	1.68249							0.83559	1.7485
							0.77217	1.68423							0.83661	1.75019
							0.77302	1.68597							0.83763	1.75188
							0.77387	1.68771							0.83865	1.75357
							0.77472	1.68945							0.83967	1.75526
							0.77558	1.69119							0.84069	1.75695
							0.77643	1.69293							0.84171	1.75864
							0.77728	1.69468							0.84273	1.76033
							0.77813	1.69642							0.84375	1.76202
							0.77898	1.69816							0.84477	1.76371
							0.77983	1.6999							0.8458	1.7654
							0.78068	1.70164							0.84682	1.76709
							0.78153	1.70338							0.84784	1.76878
							0.78238	1.70512							0.84886	1.77047
							0.78323	1.70686							0.84988	1.77216
							0.78408	1.7086							0.8509	1.77385
							0.78493	1.71034							0.85192	1.77554
							0.78579	1.71208							0.85294	1.77723
							0.78664	1.71382							0.85396	1.77892
							0.78749	1.71556							0.85498	1.78061
							0.78834	1.71731							0.85601	1.7823
							0.78919	1.71905							0.85703	1.78399
							0.79004	1.72079							0.85805	1.78568
							0.79089	1.72253							0.85907	1.78737
							0.79174	1.72427							0.86009	1.78906
							0.79259	1.72601							0.86111	1.79075
							0.79344	1.72775							0.86213	1.79244
							0.79429	1.72949							0.86315	1.79413
							0.79515	1.73123							0.86417	1.79582
							0.796	1.73297							0.8652	1.79751
							0.79685	1.73471							0.86622	1.79919
							0.7977	1.73645							0.86724	1.80088
							0.79855	1.73819							0.86826	1.80257
							0.7994	1.73994							0.86928	1.80426
							0.80025	1.74168							0.8703	1.80595
							0.8011	1.74342							0.87132	1.80764
							0.80195	1.74516							0.87234	1.80933
							0.8028	1.7469							0.87336	1.81102
							0.80365	1.74864							0.87438	1.81271
							0.8045	1.75038							0.87541	1.8144
							0.80536	1.75212							0.87643	1.81609
							0.80621	1.75386							0.87745	1.81778
							0.80706	1.7556							0.87847	1.81947
							0.80791	1.75734							0.87949	1.82116
							0.80876	1.75908							0.88051	1.82285
							0.80961	1.76082							0.88153	1.82454
							0.81046	1.76257							0.88255	1.82623
							0.81131	1.76431							0.88357	1.82792
							0.81216	1.76605							0.88459	1.82961
							0.81301	1.76779							0.88562	1.8313
							0.81386	1.76953							0.88664	1.83299
							0.81471	1.77127							0.88766	1.83468
							0.81557	1.77301							0.88868	1.83637
							0.81642	1.77475							0.8897	1.83806
							0.81727	1.77649							0.89072	1.83975
							0.81812	1.77823							0.89174	1.84144
							0.81897	1.77997							0.89276	1.84313
							0.81982	1.78171							0.89378	1.84482
							0.82067	1.78345							0.8948	1.84651
							0.82152	1.7852							0.89583	1.8482
							0.82237	1.78694							0.89685	1.84989
							0.82322	1.78868							0.89787	1.85158
							0.82407	1.79042							0.89889	1.85327
							0.82492	1.79216							0.89991	1.85496
							0.82578	1.7939							0.90093	1.85665
							0.82663	1.79564							0.90195	1.85834
							0.82748	1.79738							0.90297	1.86003
							0.82833	1.79912							0.90399	1.86172
							0.82918	1.80086							0.90502	1.86341
							0.83003	1.8026							0.90604	1.8651
							0.83088	1.80434							0.90706	1.86679
							0.83173	1.80608							0.90808	1.86848
							0.83258	1.80783							0.9091	1.87017
							0.83343	1.80957							0.91012	1.87186
							0.83428	1.81131							0.91114	1.87355
							0.83514	1.81305							0.91216	1.87524
							0.83599	1.81479							0.91318	1.87693
							0.83684	1.81653							0.9142	1.87862
							0.83769	1.81827							0.91523	1.88031
							0.83854	1.82001							0.91625	1.882
							0.83939	1.82175							0.91727	1.88369
							0.84024	1.82349							0.91829	1.88538
							0.84109	1.82523							0.91931	1.88707
							0.84194	1.82697							0.92033	1.88876
							0.84279	1.82871							0.92135	1.89045
							0.84364	1.83046							0.92237	1.89214
							0.84449	1.8322							0.92339	1.89383
							0.84535	1.83394							0.92441	1.89552
							0.8462	1.83568							0.92544	1.89721
							0.84705	1.83742							0.92646	1.8989
							0.8479	1.83916							0.92748	1.90059
							0.84875	1.8409							0.9285	1.90228
							0.8496	1.84264							0.92952	1.90397
							0.85045	1.84438							0.93054	1.90565
							0.8513	1.84612							0.93156	1.90734
							0.85215	1.84786							0.93258	1.90903
							0.853	1.8496							0.9336	1.91072
							0.85385	1.85134							0.93462	1.91241
							0.8547	1.85309							0.93565	1.9141
							0.85556	1.85483							0.93667	1.91579
							0.85641	1.85657							0.93769	1.91748
							0.85726	1.85831							0.93871	1.91917
							0.85811	1.86005							0.93973	1.92086
							0.85896	1.86179							0.94075	1.92255
							0.85981	1.86353							0.94177	1.92424
							0.86066	1.86527							0.94279	1.92593
							0.86151	1.86701							0.94381	1.92762
							0.86236	1.86875							0.94483	1.92931
							0.86321	1.87049							0.94586	1.931
							0.86406	1.87223							0.94688	1.93269
							0.86491	1.87397							0.9479	1.93438
							0.86577	1.87572							0.94892	1.93607
							0.86662	1.87746							0.94994	1.93776
							0.86747	1.8792							0.95096	1.93945
							0.86832	1.88094							0.95198	1.94114
							0.86917	1.88268							0.953	1.94283
							0.87002	1.88442							0.95402	1.94452
							0.87087	1.88616							0.95505	1.94621
							0.87172	1.8879							0.95607	1.9479
							0.87257	1.88964							0.95709	1.94959
							0.87342	1.89138							0.95811	1.95128
							0.87427	1.89312							0.95913	1.95297
							0.87513	1.89486							0.96015	1.95466
							0.87598	1.8966							0.96117	1.95635
							0.87683	1.89835							0.96219	1.95804
							0.87768	1.90009							0.96321	1.95973
							0.87853	1.90183							0.96423	1.96142
							0.87938	1.90357							0.96526	1.96311
							0.88023	1.90531							0.96628	1.9648
							0.88108	1.90705							0.9673	1.96649
							0.88193	1.90879							0.96832	1.96818
							0.88278	1.91053							0.96934	1.96987
							0.88363	1.91227							0.97036	1.97156
							0.88448	1.91401							0.97138	1.97325
							0.88534	1.91575							0.9724	1.97494
							0.88619	1.91749							0.97342	1.97663
							0.88704	1.91923							0.97444	1.97832
							0.88789	1.92098							0.97547	1.98001
							0.88874	1.92272							0.97649	1.9817
							0.88959	1.92446							0.97751	1.98339
							0.89044	1.9262							0.97853	1.98508
							0.89129	1.92794							0.97955	1.98677
							0.89214	1.92968							0.98057	1.98846
							0.89299	1.93142							0.98159	1.99015
							0.89384	1.93316							0.98261	1.99184
							0.89469	1.9349							0.98363	1.99353
							0.89555	1.93664							0.98465	1.99522
							0.8964	1.93838							0.98568	1.99691
							0.89725	1.94012							0.9867	1.9986
							0.8981	1.94186							0.98772	2.00029
							0.89895	1.9436							0.98874	2.00198
							0.8998	1.94535							0.98976	2.00367
							0.90065	1.94709							0.99078	2.00536
							0.9015	1.94883							0.9918	2.00705
							0.90235	1.95057							0.99282	2.00874
							0.9032	1.95231							0.99384	2.01043
							0.90405	1.95405							0.99486	2.01211
							0.9049	1.95579							0.99589	2.0138
							0.90576	1.95753							0.99691	2.01549
							0.90661	1.95927							0.99793	2.01718
							0.90746	1.96101							0.99895	2.01887
							0.90831	1.96275							0.99997	2.02056
							0.90916	1.96449							1.00099	2.02225
							0.91001	1.96623							1.00201	2.02394
							0.91086	1.96798							1.00303	2.02563
							0.91171	1.96972							1.00405	2.02732
							0.91256	1.97146							1.00508	2.02901
							0.91341	1.9732							1.0061	2.0307
							0.91426	1.97494							1.00712	2.03239
							0.91512	1.97668							1.00814	2.03408
							0.91597	1.97842							1.00916	2.03577
							0.91682	1.98016							1.01018	2.03746
							0.91767	1.9819							1.0112	2.03915
							0.91852	1.98364							1.01222	2.04084
							0.91937	1.98538							1.01324	2.04253
							0.92022	1.98712							1.01426	2.04422
							0.92107	1.98886							1.01529	2.04591
							0.92192	1.99061							1.01631	2.0476
							0.92277	1.99235							1.01733	2.04929
							0.92362	1.99409							1.01835	2.05098
							0.92447	1.99583							1.01937	2.05267
							0.92533	1.99757							1.02039	2.05436
							0.92618	1.99931							1.02141	2.05605
							0.92703	2.00105							1.02243	2.05774
							0.92788	2.00279							1.02345	2.05943
							0.92873	2.00453							1.02447	2.06112
							0.92958	2.00627							1.0255	2.06281
							0.93043	2.00801							1.02652	2.0645
							0.93128	2.00975							1.02754	2.06619
							0.93213	2.01149							1.02856	2.06788
							0.93298	2.01324							1.02958	2.06957
							0.93383	2.01498							1.0306	2.07126
							0.93468	2.01672							1.03162	2.07295
							0.93554	2.01846							1.03264	2.07464
							0.93639	2.0202							1.03366	2.07633
							0.93724	2.02194							1.03468	2.07802
							0.93809	2.02368							1.03571	2.07971
							0.93894	2.02542							1.03673	2.0814
							0.93979	2.02716							1.03775	2.08309
							0.94064	2.0289							1.03877	2.08478
							0.94149	2.03064							1.03979	2.08647
							0.94234	2.03238							1.04081	2.08816
							0.94319	2.03412							1.04183	2.08985
							0.94404	2.03587							1.04285	2.09154
							0.94489	2.03761							1.04387	2.09323
							0.94575	2.03935							1.04489	2.09492
							0.9466	2.04109							1.04592	2.09661
							0.94745	2.04283							1.04694	2.0983
							0.9483	2.04457							1.04796	2.09999
							0.94915	2.04631							1.04898	2.10168
							0.95	2.04805							1.05	2.10337
